# Supplementary material for: Research on a machine learning-based adaptive and efficient screening model for psychological symptoms of community correctional prisoners
Source: Sci Rep. 2024 Apr 30;14:9890. doi: 10.1038/s41598-024-60181-9 (PMC11061180; doi:10.1038/s41598-024-60181-9)
Supplement: Supplementary file 2 — Supplementary Information 2. [file 41598_2024_60181_MOESM2_ESM.xlsx]

## Sheet: Example of Partial Sample Data
Date Of Birth	Age	Sex	Management level	Education level	Domicile	Is there any infectious disease	Homelessness, unemployment, and no family to rely on	Is there any criminal record	Supervision time	Whether it is a recidivist or not	disrupting social management order	disrupting the rank of market economy	property violation	infringement of civil rights	corruption and bribery	endanger public security	other	Anti government tendencies	Is it related to terrorism, cults, drugs, gangs, and gun trafficking	Is there a history of drug use, escape, suicide, and assault on police officers	Correction status	Occupation before arrest	Somatization	Compulsive symptoms	Interpersonal sensitivity	Depressed	Anxiety	Hostile	Terror	Paranoia	Psychiatric	General label	Simple label
1979-06-09	44	1	1	3	2	2	2	2	5	2	1							1	1	1	1	2	0	0	0	0	0	0	0	0	0	0	1
1977-03-11	46	1	1	3	2	2	2	1	6	2	1							1	1	1	1	2	1	1	1	0	1	0	0	0	0	1	1
1981-10-01	42	1	1	3	2	2	2	1	5	1	1							1	1	1	1	2	0	0	0	0	0	0	0	0	0	1	0
1965-08-09	58	1	2	2	2	2	2	1	4	2	1							1	1	1	1	2	1	0	0	0	0	0	0	0	0	0	1
1985-12-14	38	1	1	3	2	2	2	1	4	2	1							1	1	1	2	2	0	0	0	0	0	0	0	0	0	0	0
1979-10-24	44	1	1	3	2	2	2	1	4	2	1							1	1	1	1	2	0	0	0	1	1	0	0	1	0	0	1
1980-10-16	43	2	2	2	2	2	2	2	4	2	1							1	1	1	1	2	1	1	0	1	1	1	1	0	1	1	1
1973-02-20	50	2	2	2	2	2	2	2	5	2	1							1	1	1	1	2	1	1	1	1	1	1	1	1	1	1	1
1972-01-29	51	1	2	2	2	2	2	2	5	2	1							1	1	1	1	2	0	0	0	0	0	0	0	0	0	0	1
1991-01-17	32	1	1	3	2	2	2	2	5	2	1							1	1	1	1	2	1	1	1	1	1	1	1	0	1	1	1
1963-05-12	60	1	1	3	2	2	2	2	5	2	1							1	1	1	1	2	1	1	0	1	1	0	1	0	1	1	1
1994-07-24	29	2	2	5	2	2	2	2	5	2	1							1	1	1	1	2	1	1	1	1	1	1	1	1	1	1	1
1994-02-09	29	1	1	3	2	2	2	2	5	2	1							1	1	1	1	2	1	0	0	0	0	0	0	0	0	0	1
1978-06-14	45	2	1	3	2	2	2	2	5	2	1							1	1	1	1	2	0	0	0	0	0	0	0	0	0	0	1
1995-07-27	28	1	2	4	2	2	2	2	5	2	1							1	1	1	2	2	0	0	0	0	0	0	0	0	0	0	1
1978-07-30	45	1	2	3	1	2	2	2	5	2	1							1	1	1	1	2	1	1	1	1	1	1	1	1	1	1	1
1968-12-04	55	1	2	2	2	2	2	2	4	2		1						1	1	1	1	2	1	0	0	0	0	0	0	0	0	0	1
1972-08-24	51	1	1	2	2	2	2	2	4	2		1						1	1	1	1	2	0	0	0	0	0	0	0	0	0	0	1
1960-07-12	63	1	2	3	2	2	2	2	5	2		1						1	1	1	1	2	1	1	1	1	1	1	1	1	1	1	1
1983-01-05	40	2	1	3	2	2	2	2	5	2		1						1	1	1	2	2	0	0	0	0	0	0	0	0	0	0	1
1972-07-16	51	1	1	3	2	2	2	2	4			1						1	1	1	1	2	1	1	0	0	0	0	0	0	0	0	1
1953-03-03	70	2	1	1	1	2	2	2	6			1						1	1	1	2	2	0	0	0	0	0	0	0	0	0	0	1
1966-07-11	57	1	2	6	1	2	2	2	4			1						1	1	1	1	2	1	1	0	1	1	1	0	0	0	1	1
1958-09-22	65	1	2	2	2	2	2	2	4	2			1					1	1	1	1	2	0	0	0	0	0	0	0	0	0	0	1
1979-03-01	44	2	2	3	2	2	2	2	5	2			1					1	1	1	1	2	1	1	1	1	1	0	1	0	1	1	1
1991-08-13	32	1	1	3	2	2	2	2	5	2			1					1	1	1	1	2	0	0	1	1	1	0	0	0	0	1	1
1974-04-06	49	1	1	3	2	2	2	2	4	2			1					1	1	1	1	2	1	1	1	1	1	0	1	1	1	1	1
1963-01-07	60	1	1	2	2	2	2	2	5	2			1					1	1	1	1	2	1	1	1	1	1	1	1	1	1	1	1
2002-04-15	21	1	1	3	2	2	2	2	5	2			1					1	1	1	1	2	0	0	0	0	0	0	0	0	0	0	0
1970-04-10	53	1	2	3	2	2	2	2	5	2			1					1	1	1	1	2	1	1	1	1	1	1	0	1	1	1	1
1965-08-19	58	1	1	3	2	2	2	2	5				1					1	1	1	1	2	1	1	1	1	1	1	1	1	1	1	1
1978-12-01	45	1	2	3	2	2	2	1	4	2				1				1	1	1	1	2	0	0	0	0	0	0	0	0	0	0	1
1976-03-10	47	1	1	3	2	2	2	2	5	2				1				1	1	1	1	2	0	0	0	0	0	0	0	0	0	0	0
1975-08-17	48	1	1	3	2	2	2	2	6	2				1				1	1	1	1	2	0	0	0	0	0	0	0	0	0	0	0
1974-01-25	49	1	1	3	2	2	2	2	6	2				1				1	1	1	1	2	0	0	0	0	0	0	0	0	0	0	0
1964-01-28	59	1	1	3	2	2	2	2	4	2				1				1	1	1	1	2	1	0	0	0	0	0	0	0	0	1	1
1961-05-13	62	1	1	3	2	2	2	2	5	2				1				1	1	1	1	2	0	1	1	1	1	0	0	0	0	1	1
1993-04-24	30	1	1	2	2	2	2	2	4					1				1	1	1	1	2	0	0	0	0	0	0	0	0	0	0	1
1987-01-05	36	1	1	2	2	2	2	1	5					1				1	1	1	2	2	0	0	0	0	0	0	0	0	0	0	1
1973-07-02	50	1	1	2	2	2	2	2	5					1				1	1	1	2	2	0	0	0	0	0	0	0	0	0	0	0
1995-04-27	28	1	1	3	2	2	2	2	6					1				1	1	1	2	2	0	0	0	0	0	0	0	0	0	0	0
1971-09-29	52	1	1	3	2	2	2	2	6					1				1	1	1	2	2	1	1	1	1	1	1	0	0	0	1	1
1987-04-11	36	1	1	7	2	2	2	2	6					1				1	1	1	2	2	0	0	0	0	0	0	0	0	0	0	0
1949-04-20	74	1	1	6	1	2	2	2	7						1			1	1	1	1	2	0	1	0	1	0	0	0	0	1	0	1
1991-06-22	32	1	2	3	2	2	2	2	4	2						1		1	1	1	2	2	0	0	0	0	0	0	0	0	0	1	1
1967-02-09	56	1	1	6		2	2	2	5							1		1	1	1	1	2	1	0	0	1	0	0	0	0	0	1	1
1970-08-22	53	1	1	2	2	2	2	2	5							1		1	1	1	1	2	0	0	0	0	0	0	0	0	0	0	1
1978-10-08	45	2	1	3	2	2	2	2	5							1		1	1	1	1	2	1	1	1	1	1	1	1	1	1	1	1
1952-06-06	71	2	1	3	2	2	2	2	5							1		1			1	2	1	1	1	1	1	1	0	0	0	1	1
1973-09-05	50	1	2	3	2	2	2	1	4	2	1							1	1	1	2	2	0	0	0	0	0	0	0	0	0	0	0
1982-12-21	41	1	1	3	2	2	2	1	5	2	1							1	1	1	1	2	0	0	0	0	0	0	0	0	0	1	0
1981-02-09	42	1	1	3	2	2	2	1	5	2	1							1	1	1	1	2	0	0	0	0	0	0	0	0	0	0	0
1965-05-21	58	1	1	3	2	2	2	1	5	2	1							1	1	1	1	2	0	0	0	0	0	0	0	0	0	0	0
1989-08-13	34	1	1	4	2	2	2	1	5	2	1							1	1	1	1	2	0	0	0	0	0	0	0	0	0	0	0
1983-06-16	40	1	2	2	2	2	2	2	4	2	1							1	1	1	2	2	0	0	0	0	0	0	0	0	0	0	1
1993-12-12	30	2	1	2	2	2	2	2	5	2	1							1	1	1	1	2	0	1	1	1	0	1	0	0	1	1	0
1993-05-08	30	1	1	3	2	2	2	2	5	2	1							1	1	1	1	2	0	1	1	0	0	0	0	0	0	0	0
1985-01-09	38	1	1	3	2	1	2	2	4	2	1							1	1	1	1	2	0	0	0	0	0	0	0	0	0	0	0
1985-04-05	38	1	2	4	2	2	2	2	5	2	1							1	1	1	1	2	0	0	0	0	0	0	0	0	0	0	0
1987-11-08	36	1	1	4	2	2	2	2	5	2	1							1	1	1	1	2	0	1	0	0	0	0	0	1	0	0	0
1983-05-04	40	2	1	4	2	2	2	2	6	2	1							1	1	1	1	2	0	0	0	0	0	0	0	0	0	0	0
1996-09-16	27	1	1	5	2	2	2	2	5	2	1							1	1	1	1	2	0	1	0	0	0	0	0	0	0	0	0
1983-01-05	40	2	1	5	2	2	2	2	6	2	1							1	1	1	1	2	0	0	0	0	0	0	0	0	0	0	0
1981-07-02	42	1	1	5	2	2	2	2	5	2	1							1	1	1	1	2	0	0	0	0	0	1	0	0	0	1	0
1982-12-11	41	2	1	4	1	2	2	2	5	2	1							1	1	1	1	2	0	0	0	0	0	0	0	0	0	0	0
1980-11-07	43	2	1	6	1	2	2	2	5	2	1							1	1	1	1	2	0	1	0	0	0	0	0	0	0	0	0
1985-01-12	38	1	1	3	2	2	2	1	5	2	1							1	1	1	1	2	0	0	0	0	0	0	0	0	0	0	1
1982-08-20	41	1	1	3	2	2	2	2	5	2	1							1	1	1	1	2	0	0	0	0	0	0	0	0	0	0	1
1975-01-17	48	1	1	3	2	2	2	2	5	2	1							1	1	1	1	2	0	0	0	0	0	0	0	0	0	0	0
1988-10-26	35	1	1	4	2	2	2	2	5	2	1							1	1	1	1	2	1	0	0	0	0	0	0	0	1	1	0
1995-07-19	28	1	1	5	2	2	2	2	5	2	1							1	1	1	1	2	0	0	0	0	0	0	0	0	0	0	0
1987-03-21	36	1	1	5	2	2	2	2	5	2	1							1	1	1	1	2	1	1	0	0	1	0	0	0	0	1	0
1976-09-15	47	1	1	3	1	2	2	2	5	2	1							1	1	1	1	2	0	0	0	0	0	0	0	0	0	0	0
1997-03-05	26	1	1	3	2	2	2	2	5	2	1							1	1	1	1	2	0	0	0	0	0	0	0	0	0	0	0
1993-10-31	30	1	1	4	2	2	2	2	5	2	1							1	1	1	1	2	0	0	0	0	0	0	0	0	0	0	0
1984-08-26	39	1	1	4	2	2	2	2	5	2	1							1	1	1	1	2	0	0	0	0	0	0	0	0	0	0	0
1978-04-07	45	1	1	3	1	2	2	2	5	2	1							1	1	1	1	2	0	0	0	0	0	0	0	0	0	0	0
1972-11-13	51	2	1	2	2	2	2	2	1		1							1	3	1	1	2	0	0	0	0	0	0	0	0	0	0	0
1991-08-25	32	1	1	3	2	2	2	1	4		1							1	1	1	2	2	1	1	0	0	0	1	0	0	0	1	0
1960-11-28	63	1	1	1		2	2	2	4		1							1	1	1	2	2	0	0	0	0	0	0	0	0	0	0	0
1975-10-02	48	1	1	2	2	2	2	2	5		1							1	1	1	1	2	0	0	0	0	0	0	0	0	0	0	0
1961-08-30	62	1	1	3	2	2	2	2	5		1							1	1	1	1	2	1	1	1	1	0	0	0	0	0	1	0
1974-10-03	49	2	1	4	2	2	2	2	5		1							1	1	1	1	2	0	0	0	0	0	0	0	0	0	0	0
1974-03-02	49	1	1	4	1	2	2	2	5		1							1	1	1	2	2	0	0	0	0	0	0	0	0	0	0	0
1979-01-01	44	1	1	2	2	2	2	2	6		1							1	1	1	2	2	0	0	0	0	0	0	0	0	0	0	0
1984-09-27	39	1	2	3	2	2	2	2	6		1							1	1	1	2	2	0	0	0	0	0	0	0	0	0	0	0
1977-11-22	46	2	1	3	2	2	2	2	6		1							1	1		2	2	0	0	0	0	0	0	0	0	0	0	0
1997-02-25	26	1	1	4	2	2	2	2	6		1							1	1	1	1	2	0	0	0	0	0	0	0	0	0	0	0
1979-04-10	44	2	1	3	1	2	2	2	6		1							1	1	1	1	2	0	0	1	1	1	0	0	1	0	1	0
1984-09-09	39	1	2	3	2	2	2	2	4	2		1						1	1	1	2	2	0	0	0	0	0	0	0	0	0	0	0
1968-12-24	55	1	2	3	2	2	2	2	4	2		1						1	1	1	2	2	0	0	0	0	0	0	0	0	0	0	0
1990-06-18	33	2	1	6	2	2	2	2	5	2		1						1	1	1	1	2	0	0	0	0	0	0	0	0	0	0	0
1989-06-25	34	1	1	6	2	2	2	2	4	2		1						1	1	1	1	2	0	0	1	0	0	0	0	0	0	1	1
1988-06-11	35	1	1	6	2	2	2	2	5	2		1						1	1	1	1	2	0	0	0	0	0	0	0	0	1	0	0
1967-06-06	56	1	1	3	1	2	2	2	5	2		1						1	1	1	1	2	1	1	1	1	1	1	1	1	1	1	0
1992-10-20	31	1	1	3	2	2	2	2	5	2		1						1	1	1	1	2	0	0	1	0	0	0	0	1	0	1	0
1973-12-19	50	1	1	6	2	2	2	2	5	2		1						1	1	1	1	2	0	1	0	0	0	1	0	1	0	1	0
1997-03-07	26	1	1	4	2	2	2	1	5			1						1	1	1	1	2	0	0	0	0	0	0	0	0	0	0	0
1981-08-06	42	1	1	3	2	2	2	2	5			1						1	1	1	1	2	0	0	0	0	0	0	0	0	0	0	0
1983-11-26	40	1	1	4	2	2	2	2	6			1						1	1	1	1	2	0	0	0	0	0	0	0	0	0	0	0
1967-05-02	56	1	1	2	2	2	2	2	6			1						1	1	1	1	2	0	0	0	0	0	0	0	0	0	0	0
1980-12-06	43	1	1	3	2	2	2	2	6			1						1	1	1	1	2	0	0	0	0	0	0	0	0	0	0	0
1989-06-02	34	1	1	3	2	2	2	1	4	2			1					1	1	1	1	2	1	1	1	1	1	1	0	0	1	1	1
1980-10-09	43	2	1	2	2	2	2	2	5	2			1					1	1	1	1	2	0	0	0	0	0	0	0	0	0	0	0
1978-08-10	45	2	1	3	2	2	2	2	5	2			1					1	1	1	1	2	1	1	1	1	1	1	1	0	0	1	0
1971-12-16	52	1	1	3	2	2	2	2	4	2			1					1	1	1	1	2	0	0	0	0	0	0	0	0	0	0	0
1985-07-14	38	1	1	4	2	2	2	2	4	2			1					1	1	1	2	2	1	1	1	1	1	1	1	1	1	1	0
1983-05-18	40	1	2	7	1	2	2	2	6	2			1					1	1	1	1	2	0	0	0	0	0	0	0	0	0	0	0
1979-04-15	44	1	1	4	2	2	2	1	5	2			1					1	1	1	1	2	0	0	0	0	0	0	0	0	0	0	0
2003-04-27	20	1	1	4	2	2	2	2	5	2			1					1	1	1	1	2	0	0	0	0	0	0	0	0	0	0	0
1989-02-28	34	1	1	2	2	2	2	2	5	2			1					1	1	1	1	2	0	0	0	0	0	0	0	0	0	0	0
1972-06-13	51	1	1	2	2	2	2	2	5	2			1					1	1	1	1	2	0	0	0	0	0	0	0	0	0	0	0
1982-08-11	41	2	1	3	2	2	2	2	5	2			1					1	1	1	1	2	0	1	1	1	1	1	0	1	1	1	0
1978-01-02	45	1	1	3	2	2	2	2	5	2			1					1	1	1	1	2	1	1	0	0	0	0	0	0	0	1	0
1976-08-27	47	1	1	3	2	2	2	2	5	2			1					1	1	1	1	2	0	0	0	0	0	0	0	0	0	0	0
1995-08-02	28	1	1	3	1	2	2	2	5	2			1					1	1	1	1	2	0	0	0	0	0	0	0	0	0	0	1
1983-03-25	40	1	1	4	1	2	2	2	5	2			1					1	1	1	1	2	0	0	0	0	0	0	0	0	0	0	0
1986-04-30	37	1	1	3	2	2	2	2	6	2			1					1	1	1	1	2	0	0	0	0	0	0	0	0	0	0	0
1993-11-08	30	1	1	4	2	2	2	2	5	2			1					1	1	1	1	2	0	0	0	0	0	0	0	0	0	0	0
1966-04-02	57	1	1	1	2	2	2	2	4				1					1	1	1	1	2	0	0	0	0	0	0	0	0	0	0	1
1989-12-17	34	1	1	3	2	2	2	2	4				1					1	1	1	2	2	0	0	0	0	0	0	0	0	0	1	0
2000-01-16	23	1	1	3	2	2	2	2	5				1					1	1	1	2	2	0	1	1	0	0	1	1	1	1	1	0
1981-12-15	42	1	1	6		2	2	2	6				1					1	1	1	1	2	1	0	1	1	1	0	1	0	1	1	1
1989-01-29	34	1	1	3	2	2	2	2	5				1					1	1	1	2	2	0	0	0	0	0	0	0	0	0	0	0
1977-12-26	46	1	1	3	2	2	2	1	5	2				1				1	1	1	1	2	0	0	0	0	0	0	0	0	0	0	0
1974-09-25	49	1	1	3	2	2	2	1	5	2				1				1	1	1	1	2	0	1	1	1	1	0	0	0	1	1	0
1999-12-11	24	1	1	6	1	2	2	2	5	2				1				1	1	1	1	2	0	0	1	0	0	0	0	0	0	1	1
1976-12-26	47	1	1	2	2	2	2	2	5						1			1	1	1	1	2	0	0	0	0	0	0	0	0	0	0	0
1974-12-09	49	1	2	2	2	2	2	1	4	2						1		1	1	1	2	2	0	0	0	0	0	0	0	0	0	0	0
1994-10-15	29	1	2	3	2	2	2	1	4	2						1		1	1	1	2	2	1	1	1	1	1	1	1	1	1	1	1
1988-05-11	35	1	2	3	1	2	2	1	4	2						1		1	1	1	2	2	0	0	0	0	0	0	0	0	0	0	0
2003-10-15	20	1	1	3	2	2	2	2	5	2						1		1	1	1	1	2	0	0	0	0	0	0	0	0	0	0	0
1981-02-28	42	1	2	2	2	2	2	2	4	2						1		1	1	1	2	2	0	0	0	0	1	1	0	0	0	1	0
1988-01-19	35	2	1	2	2	2	2	2	5	2						1		1	1	1	1	2	0	0	1	0	0	0	0	0	0	0	0
1969-07-30	54	1	1	2	2	2	2	2	4	2						1		1	1	1	1	2	0	0	0	0	0	0	0	0	0	0	0
1967-01-30	56	1	1	2	2	2	2	2	5	2						1		1	1	1	1	2	0	0	0	0	0	0	0	0	0	0	0
1996-03-10	27	1	2	3	2	2	2	2	4	2						1		1	1	1	2	2	0	1	1	0	1	1	0	1	1	1	0
1982-06-25	41	1	2	3	2	2	2	2	4	2						1		1	1	1	2	2	0	0	0	0	0	0	0	0	0	0	0
1976-06-27	47	1	2	3	2	2	2	2	4	2						1		1	1	1	2	2	0	0	0	0	0	0	0	0	0	0	0
1971-12-09	52	1	2	3	2	2	2	2	4	2						1		1	1	1	2	2	0	0	0	0	0	0	0	0	0	0	0
1971-11-26	52	1	2	3	2	2	2	2	4	2						1		1	1	1	2	2	0	0	0	0	0	0	0	0	0	0	0
1993-02-15	30	1	1	3	2	2	2	2	5	2						1		1	1	1	1	2	0	0	0	0	0	0	0	0	0	0	0
1991-05-10	32	1	1	3	2	2	2	2	4	2						1		1	1	1	2	2	0	0	0	0	0	0	0	1	0	0	0
1990-11-26	33	1	1	3	2	2	2	2	4	2						1		1	1	1	2	2	1	1	1	0	1	0	0	0	0	1	0
1987-03-26	36	2	1	3	2	2	2	2	5	2						1		1	1	1	1	2	0	0	0	0	0	0	0	0	0	0	0
1982-10-01	41	1	1	3	2	2	2	2	5	2						1		1	1	1	1	2	0	0	0	0	0	0	0	0	0	0	0
1968-08-12	55	1	1	3	2	2	2	2	6	2						1		1	1	1	1	2	1	0	0	0	0	0	0	0	0	0	0
1994-05-04	29	1	1	4	2	2	2	2	4	2						1		1	1	1	2	2	0	0	0	0	0	0	0	0	0	0	0
1979-06-10	44	1	1	4	2	2	2	2	5	2						1		1	1	1	1	2	0	0	0	0	0	0	0	0	0	0	0
1969-03-23	54	1	2	3	1	2	2	2	4	2						1		1	1	1	2	2	0	0	0	0	0	0	0	0	0	0	0
1965-04-08	58	1	1	2	2	2	2	2	5	2						1		1	1	1	1	2	1	0	0	0	0	0	0	0	0	0	1
1974-11-17	49	1	1	3	2	2	2	2	5	2						1		1	1	1	2	2	0	0	0	0	0	0	0	0	0	0	0
1995-05-20	28	2	1	6	2	2	2	2	5	2						1		1	1	1	1	2	0	1	0	0	0	0	0	0	0	0	0
1977-08-23	46	1	1	2	1	2	2	2	5	2						1		1	1	1	1	2	0	0	0	0	0	0	0	0	0	0	0
1962-06-07	61	1	1	4	2	2	2	2	6	2						1		1	1	1	1	2	1	1	0	1	1	0	0	0	0	1	1
1999-08-26	24	1	1	3	2	2	2	2	4							1		1	1	1	2	2	0	0	0	0	0	0	0	0	0	0	0
1997-01-10	26	1	1	2	2	2	2	2	5							1		1	1	1	1	2	0	0	0	0	0	0	0	0	0	0	0
1992-10-28	31	2	1	3	2	2	2	2	6							1		1	6	1	2	2	0	0	0	0	0	0	0	0	0	0	0
1972-06-27	51	1	1	3	2	2	2	2	6							1		1	1	1	1	2	1	0	0	0	0	0	0	0	0	0	1
1978-02-10	45	1	1	2	2	2	2	2	6							1		1	1	1	2	2	0	0	0	0	0	0	0	0	0	0	0
2000-05-06	23	1	2	4	2	2	2	2	4	2	1							1	1	1	2	2	0	0	0	0	0	0	0	0	0	0	0
1990-08-25	33	1	2	4	2	2	2	2	5	2	1							1	1	1	1	2	0	0	0	0	0	0	0	0	0	0	0
1997-08-23	26	1	2	6	1	2	2	2	4	2	1							1	1	1	2	2	0	0	0	0	0	0	0	0	0	0	0
1977-08-24	46	1	1	3	2	2	2	2	5	2	1							1	1	1	1	2	0	0	0	0	0	0	0	0	0	0	0
1995-10-24	28	1	1	3	2	2	2	1	4		1							1	1		2	2	0	0	0	0	0	0	0	0	0	0	0
1972-07-07	51	2	1	1	2	2	2	2	4		1							1	1	1	2	2	0	0	0	0	0	0	0	0	0	0	0
1988-02-10	35	1	1	3	2	2	2	2	4		1							1			2	2	0	0	0	0	0	0	0	0	0	0	0
1977-10-17	46	1	1	3	2	2	2	2	5		1							1	1	1	1	2	0	0	0	0	0	0	0	0	0	0	0
1981-03-06	42	1	1	3	2	2	2	2	5		1							1	1	1	2	2	0	0	0	0	0	0	0	0	0	0	0
1975-01-03	48	1	1	6	1	2	2	2	5		1							1	1	1	1	2	0	0	0	0	0	0	0	0	0	0	0
1965-02-28	58	1	1	1	2	2	2	1	6		1							1	1	1	1	2	0	0	0	0	0	0	0	0	0	0	0
1978-03-07	45	2	1	3	2	2	2	2	6		1							1	1	1	1	2	0	0	0	0	0	0	0	0	0	0	0
1967-06-27	56	1	1	2	1	2	2	2	5	2		1						1	1	1	1	2	0	0	0	0	0	0	0	0	0	0	0
1990-01-01	33	1	1	3	2	2	2	2	5	2			1					1	1	1	1	2	0	0	0	0	0	0	0	0	0	0	0
1995-09-10	28	1	1	5	1	2	2	2	5	2			1					1	1	1	1	2	0	0	0	0	0	0	0	0	0	0	0
1982-05-01	41	1	2	2	2	2	2	1	5				1					1	1	1	1	2	0	0	0	0	0	0	0	0	0	0	0
1985-03-01	38	1	1	4	2	2	2	1	5				1					1	1	1	1	2	0	1	0	0	1	0	0	0	0	1	0
1996-10-24	27	1	1	6	2	2	2	2	6				1					1	1	1	1	2	0	0	0	0	0	0	0	0	0	0	0
1994-01-02	29	1	1	6	2	2	2	2	5				1					1	1	1	1	2	0	1	1	0	0	0	0	0	0	1	0
1986-08-25	37	1	1	3	2	2	2	2	5	2				1				1	1	1	1	2	0	0	0	0	0	0	0	0	0	0	0
1971-05-07	52	1	1	1	2	2	2	1	6					1				1	1	1	2	2	0	0	0	0	0	0	0	0	0	0	0
1968-09-25	55	1	2	2	2	2	2	1	4	2						1		1	1	1	2	2	0	0	0	0	0	0	0	0	0	0	0
1972-03-26	51	1	2	3	2	2	2	1	4	2						1		1	1	1	2	2	0	0	0	0	0	0	0	0	0	0	0
1986-11-08	37	1	1	4	2	2	2	1	4	2						1		1	1	1	2	2	0	0	0	0	0	0	0	0	0	0	0
1969-02-17	54	1	2	2	2	2	2	2	4	2						1		1	1	1	2	2	0	0	0	0	0	0	0	0	0	0	0
1989-06-08	34	1	2	3	2	2	2	2	4	2						1		1	1	1	2	2	0	0	0	0	0	0	0	0	0	0	0
1982-09-05	41	1	2	3	2	2	2	2	4	2						1		1	1	1	2	2	0	0	0	0	0	0	0	0	0	0	0
1980-07-15	43	1	2	3	2	2	2	2	4	2						1		1	1	1	2	2	0	0	0	0	0	0	0	0	0	0	0
1992-12-19	31	1	2	6	2	2	2	2	4	2						1		1	1	1	2	2	0	0	0	0	0	0	0	0	0	0	0
1990-02-10	33	1	1	6	2	2	2	2	5	2						1		1	1	1	1	2	0	0	0	0	0	0	0	0	0	0	0
1987-08-19	36	1	2	3	1	2	2	2	4	2						1		1	1	1	2	2	0	0	0	0	0	0	0	0	0	0	0
1977-08-30	46	1	1	3	2	2	2	2	5	2						1		1	1	1	1	2	0	0	0	0	0	0	0	0	0	0	1
1975-10-23	48	1	1	2	2	2	2	2	5							1		1	1	1	1	2	0	0	0	0	0	0	0	0	0	0	0
1993-12-25	30	1	1	3	2	2	2	2	5							1		1	1	1	1	2	0	0	0	0	0	0	0	0	0	0	0
1974-10-25	49	1	1	6	2	2	2	2	5							1		1	1	1	2	2	0	0	0	0	0	0	0	0	0	0	0
1963-12-01	60	1	1	4	2	2	2	2	5	2	1							1	1	1	1	3	1	1	0	1	1	0	1	0	1	1	1
1960-07-02	63	1	1	6	1	2	2	2	6						1			1	1	1	2	3	1	1	0	1	1	1	0	1	1	1	1
1960-04-26	63	1	1	6	1	2	2	2	5						1			1	1	1	1	3	1	1	1	1	1	1	1	1	1	1	1
1957-03-22	66	1	1	7	1	2	2	2	5						1			1	1	1	2	3	0	0	0	0	0	0	0	0	0	0	1
1965-06-12	58	1	2	6	1	2	2	2	4	2						1		1	1	1	2	3	0	1	0	0	0	0	0	0	0	0	1
1963-03-23	60	1	1	4	1	2	2	1	5	2			1					1	1	1	1	3	0	0	0	0	0	0	0	0	0	0	1
1959-11-11	64	2	1	6	1	2	2	2	5	2					1			1	1	1	1	3	0	0	0	0	0	0	0	0	0	0	0
1985-11-12	38	1	1	7	1	2	2	2	5	2					1			1	1	1	1	3	0	0	0	0	0	0	0	0	0	0	0
1963-02-01	60	1	1		1	2	2	2	5	2					1			1	1	1	1	3	0	0	0	0	0	0	0	0	0	0	0
1950-07-14	73	1	1	7	1	2	2	2	2						1			1	1	1	1	3	1	1	0	0	0	0	0	1	0	1	1
1961-03-26	62	1	1	6	1	2	2	2	6						1			1	1	1	1	3	0	0	0	0	0	0	0	0	0	0	0
1978-12-08	45	1	1	7	1	2	2	2	6	2	1							1	1	1	1	3	0	1	0	0	0	0	0	0	0	0	0
1966-02-19	57	1	1	7	1	2	2	2	6	2			1					1	1	1	1	3	0	0	0	0	0	0	0	0	0	0	0
1965-11-30	58	1	1	7	1	2	2	2	5	2					1			1	1	1	1	3	0	0	0	0	0	0	0	0	0	0	0
1968-06-20	55	1	1	4	2	2	2	2	6	2					1			1	1	1	1	3	1	0	0	0	0	0	0	0	0	0	0
1976-08-06	47	2	1		1	2	2	2	4						1			1	1	1	2	3	0	0	0	0	0	0	0	0	0	0	0
1971-10-28	52	1	1	3	2	2	2	2	6						1			1	1	1	1	3	0	0	0	0	0	0	0	0	0	0	0
1976-10-26	47	1	1	6	1	2	2	2	5	2	1							1	1	1	1	3	1	0	0	0	0	0	0	0	0	0	1
1962-03-03	61	1	1	4	2	2	2	2	6				1					1	1	1	1	3	0	0	0	0	0	0	0	0	0	0	1
1969-03-27	54	1	1	7	1	2	2	2	5	2					1			1	1	1	1	3	0	0	0	0	0	0	0	0	0	0	1
1965-07-12	58	1	1	7	1	2	2	2	5	2					1			1	1	1	1	3	1	1	1	1	1	0	0	1	0	1	1
1946-09-15	77	2	2		1	2	2	2	5						1			1	1	3	1	3	1	1	0	1	1	0	0	0	1	1	1
1982-12-17	41	1	1	3	2	2	2	2	5		1							1	1	1	1	3	0	0	0	0	0	0	0	0	0	0	1
1971-09-10	52	1	1	3	1	2	2	2	5		1							1	1	1	1	3	0	0	0	0	1	0	0	0	0	1	1
1992-02-01	31	2	1	6	2	2	2	2	5			1						1	1	1	1	3	0	0	0	0	0	0	0	0	0	0	0
1968-10-21	55	1	1	7	2	2	2	2	5			1						1	1	1	1	3	0	0	0	0	0	0	0	0	0	0	0
1968-08-15	55	1	1	6	1	2	2	2	6					1				1	1	1	1	3	0	0	0	0	0	0	0	0	0	0	1
1964-10-30	59	1	1	6	1	2	2	2	5	2					1			1	1	1	1	3	0	0	0	0	0	0	0	0	0	0	0
1973-10-20	50	1	1	7	1	2	2	2	5	2					1			1	1	1	2	3	0	0	0	0	0	0	0	0	0	0	0
1973-02-01	50	1	1		1	2	2	2	5	2					1			1	1	1	1	3	0	0	0	0	0	0	0	0	0	0	0
1959-10-09	64	1	1	6	2	2	2	2	5						1			1	1	1	1	3	0	0	0	0	0	0	0	0	0	0	0
1980-03-18	43	1	1	6	1	2	2	2	5						1			1	1	1	1	3	0	0	0	0	0	0	0	0	0	0	0
1970-01-18	53	1	1	6	1	2	2	2	5						1			1	1	1	1	3	0	0	0	0	0	0	0	0	0	0	0
1980-03-16	43	1	1	7	1	2	2	2	5						1			1	1	1	1	3	0	0	0	0	0	0	0	0	0	0	0
1971-10-28	52	1	1	7	1	2	2	2	5						1			1	1	1	2	3	1	1	1	1	1	1	1	1	1	1	0
1963-01-06	60	1	1	7	1	2	2	2	5						1			1	1	1	1	3	0	0	0	0	0	0	0	0	0	0	0
1978-08-25	45	1	1	2	2	2	2	2	5						1			1	1	1	1	3	0	0	1	0	0	0	0	0	0	1	0
1967-01-01	56	1	1	6	2	2	2	2	6						1			1	1	1	2	3	0	0	0	0	0	0	0	0	0	0	0
1981-01-29	42	1	1	7	1	2	2	2	5						1			1	1	1	2	3	0	1	1	1	0	1	0	1	0	1	0
1968-07-22	55	1	1	7	1	2	2	2	6						1			1	1	1	1	3	0	0	0	0	0	0	0	0	0	0	0
1979-06-19	44	1	1	7	1	2	2	2	6						1			1	1	1	1	3	0	0	0	0	0	0	0	0	0	0	0
1955-08-16	68	1	1	6	1	2	2	2	4								1	1	1	1	1	3	0	0	0	0	0	0	0	0	0	0	1
1970-03-01	53	1	1	7	1	2	2	2	5			1						1	1	1	1	3	0	0	0	0	0	0	0	0	0	0	0
1982-08-26	41	1	1	7	1	2	2	2	6			1						1	1	1	1	3	0	0	0	0	0	0	0	0	0	0	0
1970-11-19	53	1	1	6	1	2	2	2	5				1					1	1	1	2	3	0	0	0	0	0	0	0	0	0	0	0
1970-05-22	53	1	1	7	1	2	2	2	5	2					1			1	1	1	1	3	0	0	0	0	0	0	0	0	0	0	0
1969-09-10	54	1	1	7	1	2	2	2	5						1			1	1	1	2	3	0	0	1	0	0	0	0	0	0	0	0
1975-01-16	48	1	1	6	1	2	2	2	5		1							1	1	1	1	3	0	1	1	1	1	1	0	1	1	1	1
1964-02-10	59	1	1	3	2	2	2	2	5		1							1	1	1	1	3	0	0	0	0	0	0	0	1	0	1	0
1985-09-29	38	2	2	6	2	2	2	2	5	2		1						1	1	1	1	3	1	1	1	1	1	0	1	0	0	1	1
1957-07-22	66	1	1	6	1	2	2	2	5			1						1	1	1	1	3	1	1	0	1	0	0	0	1	0	1	1
1961-09-11	62	1	2	7	1	2	2	2	5	2					1			1	1	1	1	3	1	1	0	0	0	0	0	0	0	0	1
1951-07-21	72	1	1	3	2	2	2	2	5	2	1							1	1	1	1	3	1	1	1	1	1	0	1	1	1	1	1
1978-12-16	45	1	1	2	2	2	2	2	5	2	1							1	1	1	1	3	0	0	0	0	0	0	0	0	0	0	0
1976-07-27	47	1	2	7	1	2	2	2	5	2		1						1	1	1	1	3	0	0	0	0	0	0	0	0	0	1	0
1962-10-30	61	1	1		1	2	2	2	6			1						1	1	1	1	3	0	0	0	0	0	0	0	0	0	1	1
1980-01-22	43	1	1	6	2	2	2	2	5					1				1	1	1	2	3	0	0	0	0	0	0	0	0	0	0	0
1970-03-16	53	1	1	6	1	2	2	2	4	2					1			1	1	1	1	3	0	0	0	0	0	0	0	0	0	0	0
1967-09-29	56	1	1	6	2	2	2	2	5						1			1	1	1	1	3	1	1	1	1	1	0	0	1	0	1	0
1977-10-18	46	1	1	7	1	2	2	2	5						1			1	1	1	1	3	0	0	0	0	0	0	0	0	0	0	0
1959-01-12	64	1	1	7	1	2	2	2	5						1			1	1	1	2	3	1	1	0	0	1	1	0	1	0	1	1
1981-01-01	42	1	1	7	2	2	2	2	5						1			1	1	1	1	3	0	0	0	0	0	0	0	0	0	0	0
1963-01-03	60	1	1	7	1	2	2	2	6						1			1	1	1	1	3	0	0	0	0	0	0	0	0	0	0	0
1974-08-13	49	1	2	6	1	2	2	1	4	2						1		1	1	1	2	3	0	0	0	0	0	0	0	0	0	0	0
1978-12-31	45	1	1	1	2	2	2	2	5							1		1	1	1	1	3	0	0	0	0	0	0	0	0	0	0	0
1984-05-06	39	1	1	7	1	2	2	2	5								1	1	1	1	1	3	0	0	0	0	0	0	0	0	0	0	0
1957-05-17	66	1	1	6	1	2	2	2	5						1			1	1	1	1	3	0	1	0	0	0	0	0	0	0	0	0
1979-02-03	44	1	1	7	1	2	2	2	1			1						1	1	1	1	2	1	0	0	0	0	0	0	0	0	0	1
1983-04-09	40	1	1	7	1	2	2	2	5			1						1	1	1	1	2	1	1	1	1	1	1	1	1	1	1	1
1960-09-20	63	1	1	4	1	2	2	2	5				1					1	1	1	1	2	1	1	1	1	1	0	1	1	1	1	1
1986-12-05	37	1	1	7	1	2	2	2	5		1							1	1	1	2	2	0	0	0	0	0	0	0	0	0	1	0
1987-02-18	36	1	1	6	2	2	2	2	5			1						1	1	1	1	2	0	0	0	0	0	0	0	0	0	0	0
1955-03-09	68	2	1	4	1	2	2	2	6						1			1	1	1	1	2	0	0	0	0	0	0	0	0	0	0	0
1993-11-10	30	1	2		1	2	2	2	4	2						1		1	1	1	2	2	0	0	0	0	0	0	0	0	0	0	0
1986-05-29	37	2	1	7	2	2	2	2	1		1							1	1	1	1	2	0	0	0	0	0	0	0	0	0	0	1
1983-04-28	40	2	1	7	1	2	2	2	5			1						1	1	1	1	2	0	0	0	0	0	0	0	0	0	0	0
1955-07-01	68	1	1	2	1	2	2	1	5	2	1							1	1	1	1	5	0	0	0	0	0	0	0	0	0	0	1
1963-09-30	60	2	1	3	1	2	2	2	5		1							1	1	1	1	5	0	0	0	0	0	0	0	0	0	0	1
1960-11-30	63	1	2	4	1	2	2	1	4	2	1							1	1	1	2	5	1	1	1	1	1	1	1	1	1	1	1
1959-11-27	64	2	1	2	2	2	2	2	5	2	1							1	1	1	1	5	1	1	1	1	1	0	1	0	1	1	1
1953-03-28	70	1	2	3	1	2	2	2	5	2	1							1	1	1	1	5	0	1	1	1	1	0	0	1	1	1	1
1948-08-19	75	1	1	2	2	2	2	1	5	2	1							1	1	1	1	5	1	1	1	1	1	1	1	1	1	1	1
1960-08-11	63	1	2	2	1	1	2	1	5	2	1							1	1	1	1	5	1	1	0	1	1	0	0	0	0	1	1
1953-11-15	70	1	1	6		2	2	2	5	2	1							1	1	1	1	5	1	1	1	1	1	1	1	1	1	1	1
1964-01-28	59	2	2	2	1	2	2	2	5	2	1							1	1	1	1	5	1	0	0	1	0	1	0	0	0	1	1
1948-10-17	75	1	2	2	1	2	2	2	5	2	1							1	1	1	1	5	1	0	0	0	0	0	0	0	0	1	1
1957-12-12	66	2	2	4	1	2	2	2	5	2	1							1	1	1	1	5	1	1	1	1	1	1	1	1	1	1	0
1957-10-06	66	1	2	1	2	2	2	2	5	2	1							1	1	1	1	5	1	1	0	0	0	0	0	0	0	1	1
1966-11-21	57	2	1	3	1	2	2	2	5		1							1	3	1	1	5	1	1	1	1	1	1	1	1	1	1	1
1963-10-29	60	2	1	3	1	2	2	2	4		1							1	1	1	2	5	0	0	0	0	0	0	0	0	0	0	0
1955-12-30	68	2	1	5	1	2	2	2	5		1							1	1	1	2	5	0	0	0	0	0	0	0	0	0	0	1
1962-12-14	61	2	1	2	1	2	2	2	5		1							1	1	1	1	5	1	1	1	1	1	1	1	1	1	1	1
1958-02-11	65	1	1	4	1	2	2	2	6		1							1	1	1	1	5	1	1	0	1	0	0	1	0	1	1	1
1947-12-10	76	1	1	5	1	2	2	2	6		1							1	1	1	1	5	1	1	1	1	1	1	0	1	1	1	1
1961-11-08	62	1	1		1	2	2	2	5		1							1			1	5	0	0	0	1	0	0	0	0	0	0	1
1962-09-03	61	2	1	3	2	2	2	2	5	2		1						1	1	1	1	5	1	1	0	1	0	0	0	0	0	1	1
1948-10-21	75	1	2	2	1	2	2	2	7	2		1						1	1	1	1	5	1	1	0	0	0	0	0	0	0	1	1
1954-02-12	69	1	2	3	1	2	2	2	4	2		1						1	1	1	2	5	1	1	1	1	1	1	1	1	1	1	1
1947-10-17	76	2	1	3	1	2	2	2	6	2		1						1	1	1	1	5	1	1	1	1	1	1	1	1	1	1	1
1964-01-24	59	1	2	4	1	2	2	2	6	2		1						1	1	1	1	5	1	1	1	1	1	0	1	1	1	1	1
1962-05-01	61	2	1	4	1	2	2	2	5	2		1						1	1	1	1	5	1	1	1	1	1	1	1	1	1	1	1
1959-11-09	64	2	1	5	1	2	2	2	5	2		1						1	1	1	1	5	1	1	1	1	1	1	1	1	1	1	0
1949-09-04	74	1	1	5	1	2	2	2	6	2		1						1	1	1	1	5	1	1	1	1	1	0	1	1	0	1	1
1955-09-18	68	1	1	7	1	2	2	2	4	2		1						1	1	1	1	5	0	1	0	0	0	0	0	0	0	0	1
1964-07-23	59	2	1	4	1	2	2	1	5	2		1						1	1	1	1	5	1	1	1	1	1	0	0	0	0	1	1
1964-05-23	59	2	1	6	1	2	2	2	5	2		1						1	1	1	1	5	0	1	1	1	1	0	0	1	0	1	1
1952-08-31	71	1	1	2	2	2	2	2	6			1						1	1	1	1	5	0	1	0	1	0	0	0	0	0	0	1
1955-01-19	68	1	1	3	1	2	2	2	5			1						1	1	1	1	5	1	0	0	0	0	0	0	0	0	1	1
1963-08-02	60	2	1	4	1	2	2	2	6			1						1	1	1	1	5	1	1	0	0	0	0	0	0	0	1	1
1953-11-08	70	1	1	6	1	2	2	2	6			1						1	1	1	1	5	1	1	1	1	1	1	0	1	1	1	1
1953-09-08	70	2	1	6	1	2	2	2	6			1						1	1	1	1	5	1	0	0	0	0	0	0	0	0	0	1
1946-12-21	77	1	1	3	2	2	2	2	5			1						1	1	1	2	5	1	1	1	1	1	1	1	1	1	1	1
1964-07-16	59	2	1	3	1	2	2	2	5			1						1	1	1	1	5	1	1	1	1	1	0	1	0	1	1	1
1962-07-02	61	2	1	3	1	2	2	2	5			1						1	1	1	1	5	0	0	0	0	0	0	0	0	0	0	1
1962-10-30	61	2	1	7	1	2	2	2	5			1						1	1	1	1	5	1	1	1	1	1	1	1	1	1	1	1
1957-09-30	66	2	1	2	1	2	2	2	5			1						1	1	1	1	5	1	1	0	1	1	0	1	0	0	1	1
1959-07-21	64	2	1	4	1	2	2	2	5			1						1	1	1	2	5	1	1	0	0	1	1	0	0	0	1	1
1966-07-22	57	1	1	6	1	2	2	2	6			1						1	1	1	1	5	0	0	0	0	0	0	0	0	0	0	1
1964-09-24	59	2	1	7	1	2	2	2	6			1						1	1	1	1	5	1	1	1	0	0	0	0	0	0	1	1
1950-03-29	73	1	1	4	1	2	2	2	6			1						1	1	1	1	5	1	1	1	1	1	0	1	1	1	1	1
1954-11-13	69	1	2	2	2	2	2	1	4	1			1					1	1	1	1	5	1	0	0	1	1	0	0	0	0	1	1
1958-11-03	65	1	1	1	1	2	2	1	4	1			1					1	1	1	2	5	1	1	1	1	1	1	1	1	1	1	1
1951-10-17	72	2	2	2	1	2	2	1	5	1			1					1	1	1	1	5	1	1	1	1	1	1	0	1	1	1	1
1952-02-26	71	1	2	2	1	2	2	2	5	2			1					1	1	1	1	5	0	0	0	0	0	0	0	0	0	0	1
1960-12-07	63	1	1	2	1	2	2	2	5	2			1					1	1	1	1	5	1	0	0	0	0	0	0	0	0	0	1
1963-05-15	60	2	2	2	1	2	2	2	5	2			1					1	1	1	1	5	0	0	0	0	0	0	0	0	0	0	1
1967-07-11	56	2	1	3	1	2	2	2	5				1					1	1	1	1	5	1	1	1	0	0	0	0	1	1	1	1
1952-10-02	71	1	1	3	1	2	2	2	5				1					1	1	1	1	5	1	1	1	1	1	0	1	1	1	1	1
1968-04-04	55	2	1	4	1	2	2	2	4				1					1	1	1	2	5	1	1	1	1	1	1	1	1	1	1	1
1934-08-11	89	1	1	7	1	2	2	2	5				1					1	1	1	1	5	0	1	0	0	0	0	0	0	0	0	1
1959-07-21	64	1	1	4	1	2	2	2	6				1					1	1	1	1	5	1	1	1	1	1	0	1	1	1	1	1
1950-02-24	73	1	1	4	1	2	2	2	5				1					1	1	1	1	5	0	1	1	1	1	0	0	1	0	1	1
1955-03-15	68	2	1	4	1	2	2	2	6				1					1	1	1	1	5	0	1	0	0	0	0	0	0	0	0	1
1947-05-19	76	2	1	4	1	2	2	2	7				1					1	1	1	1	5	1	1	1	1	1	1	1	1	1	1	1
1958-08-23	65	1	1	3	1	2	2	2	4	2				1				1	1	1	1	5	1	0	0	0	0	0	0	0	0	0	1
1956-08-18	67	1	1	3	1	2	2	2	5	2				1				1	1	1	1	5	0	1	0	1	0	0	0	0	0	1	1
1956-08-06	67	1	2	3	1	2	2	2	5	2				1				1	1	1	1	5	1	0	0	0	0	0	0	0	0	0	1
1948-08-18	75	1	1	6	1	2	2	2	6	2				1				1	1	1	1	5	0	0	0	0	0	0	0	0	0	0	0
1951-04-10	72	1	1	2	1	2	2	2	5					1				1	1	1	1	5	1	0	0	0	0	0	0	0	0	0	1
1959-01-26	64	1	1	3	1	2	2	2	5					1				1	1	1	1	5	0	0	0	0	0	0	0	0	0	0	1
1954-09-18	69	1	1	3	1	2	2	2	6					1				1	1	1	1	5	1	1	1	1	1	1	0	0	1	1	1
1951-01-20	72	2	1	3	1	2	2	2	4						1			1	1	1	1	5	1	1	1	1	1	0	1	1	1	1	1
1957-09-30	66	1	2	2	2	2	2	2	4	2						1		1	1	1	1	5	1	0	0	0	0	0	0	0	0	0	1
1963-01-24	60	2	2	4	1	2	2	2	5	2						1		1	1	4	1	5	1	1	1	1	1	1	1	1	1	1	1
1957-09-06	66	1	2	6	1	2	2	2	4	2						1		1	1	1	1	5	0	0	0	0	0	0	0	0	0	0	1
1954-02-19	69	2	1	3	1	2	2	2	5							1		1	1	1	1	5	1	1	1	1	0	0	0	0	0	1	1
1970-10-15	53	2	1	2	1	2	2	2	5	2	1							1	1	1	1	5	1	1	0	1	0	1	0	0	0	1	0
1959-10-01	64	1	1	2	1	2	2	2	5	2	1							1	1	1	1	5	0	0	0	0	0	0	0	0	0	0	1
1963-08-31	60	2	1	3	1	2	2	2	5	2	1							1	1	1	1	5	1	0	1	1	0	0	0	0	0	1	1
1960-07-08	63	1	1	3	1	2	2	2	5	2	1							1	1	1	1	5	0	1	0	0	0	0	0	0	0	0	1
1956-03-07	67	2	1	3	1	2	2	2	6	2	1							1	1	1	1	5	0	0	0	0	0	0	0	0	0	0	1
1963-11-26	60	2	1	2	2	2	2	2	4		1							1	1	1	2	5	0	1	1	1	1	0	0	0	1	1	0
1968-01-03	55	2	1	3	1	2	2	2	6		1							1	1	1	1	5	0	0	0	0	0	0	0	0	0	0	0
1948-07-06	75	1	1	2	2	2	2	2	5		1							1	1	1	1	5	1	0	0	0	0	0	0	0	0	1	1
1960-11-10	63	1	1	3	2	2	2	2	5		1							1	1	1	2	5	0	0	0	0	0	0	0	0	0	0	0
1969-01-02	54	2	1	3	1	2	2	2	5		1							1	1	1	1	5	1	1	1	1	1	1	1	0	1	1	1
1950-02-25	73	1	1	1	1	2	2	2	5		1							1	3	1	1	5	1	1	0	1	0	0	0	0	0	1	1
1959-07-01	64	2	1	2	1	2	2	2	5		1							1	1	1	1	5	0	0	0	1	0	0	0	0	0	1	0
1956-01-27	67	2	1	3	1	2	2	2	5	2		1						1	1	1	1	5	1	1	1	1	1	0	1	1	1	1	1
1967-11-16	56	2	1	6	1	2	2	2	5	2		1						1	1	1	1	5	1	1	1	1	1	0	0	0	1	1	1
1962-06-15	61	1	1	6		2	2	2	5	2		1						1	1	1	1	5	0	0	0	0	0	0	0	0	0	0	0
1952-01-20	71	1	1	2	2	2	2	2	5	2		1						1	1	1	1	5	1	0	0	0	0	0	0	0	0	0	1
1960-10-13	63	2	1	4	1	2	2	2	5	2		1						1	1	1	1	5	1	0	0	0	0	0	0	0	0	1	1
1966-10-25	57	2	1	3	1	2	2	2	5	2		1						1	1	1	1	5	0	0	0	0	0	0	0	0	0	0	0
1970-11-08	53	2	1	2	2	2	2	2	5			1						1	1	1	1	5	0	0	0	0	0	0	0	0	0	0	0
1967-07-16	56	2	1	3	2	2	2	2	6			1						1	1	1	1	5	0	1	0	1	0	0	0	0	0	1	0
1960-07-25	63	1	1	4	2	2	2	2	5			1						1	1	1	2	5	1	1	0	0	0	0	0	0	0	1	1
1956-07-07	67	2	1	5	2	2	2	2	5			1						1	1	1	1	5	0	0	0	0	0	0	0	0	0	0	0
1961-02-08	62	2	1	7	1	2	2	2	4			1						1	1	1	2	5	1	1	1	1	1	0	1	0	0	1	1
1962-04-27	61	2	1	4	2	2	2	1	5			1						1	1	1	1	5	0	1	0	0	0	0	0	0	0	1	1
1963-10-05	60	2	1	6	2	2	2	2	5			1						1	1	1	1	5	0	0	0	0	0	0	0	0	0	0	0
1953-05-28	70	2	1	6	1	2	2	2	5			1						1	1	1	1	5	0	1	1	1	1	1	0	1	1	1	0
1965-12-04	58	2	1	3	1	2	2	2	6			1						1	1	1	1	5	0	1	0	0	0	0	0	0	0	1	1
1962-08-11	61	1	1	3	1	2	2	2	6			1						1	1	1	1	5	0	0	0	0	0	0	0	0	0	0	0
1957-05-11	66	1	1	3	1	2	2	2	5			1						1	1	1	2	5	1	1	1	1	1	0	1	1	1	1	0
1966-03-06	57	2	1	4	1	2	2	2	5			1						1	1	1	1	5	0	0	0	0	0	0	0	0	0	1	0
1948-07-01	75	1	1	5	1	2	2	2	5			1						1	1	1	1	5	1	1	1	0	0	0	0	1	0	1	0
1968-03-03	55	2	1	6	1	2	2	2	5			1						1	1	1	1	5	0	1	0	0	0	0	0	0	0	0	0
1968-11-03	55	2	1	3	2	2	2	2	5			1						1	1	1	1	5	0	0	1	0	0	0	0	1	0	1	0
1959-08-05	64	1	1	3	1	2	2	2	6			1						1	1	1	1	5	1	1	0	1	0	0	0	0	0	1	1
1960-05-05	63	2	1	6	1	2	2	2	5	2			1					1	1	1	1	5	0	1	0	0	0	0	0	0	0	0	1
1958-09-05	65	2	1	3	1	2	2	2	5	2			1					1	1	1	1	5	1	1	1	1	1	0	1	0	1	1	1
1955-07-04	68	1	2	7	2	2	2	2	6	2			1					1	1	1	1	5	0	0	0	1	0	0	0	0	0	1	0
1964-10-01	59	2	1	4	1	2	2	2	5				1					1	1	1	1	5	0	0	0	0	0	0	0	0	0	0	1
1970-06-26	53	2	1	5	1	2	2	1	5				1					1	1	1	1	5	0	1	1	1	0	0	0	0	0	1	0
1970-02-04	53	2	1	3	1	2	2	2	5				1					1	1	1	2	5	0	1	0	0	0	0	0	0	0	1	0
1958-04-29	65	1	1	1	1	2	2	2	6				1					1	1	1	1	5	0	0	0	0	0	0	1	0	0	0	0
1958-03-27	65	1	1	3	1	2	2	2	6				1					1	1	1	2	5	0	0	0	0	0	0	0	0	0	0	1
1955-11-19	68	1	1	4	1	2	2	2	7				1					1	1	1	1	5	1	0	0	0	0	0	0	0	0	0	1
1948-08-08	75	1	1	6	1	2	2	2	5				1					1	1	1	2	5	0	0	0	0	0	0	0	0	0	0	0
1963-02-27	60	2	1	4	2	2	2	2	4	2					1			1	1	1	1	5	0	1	0	0	0	0	0	0	0	0	0
1957-06-15	66	1	1	3	1	2	2	2	1						1			1	1	1	1	5	0	0	0	0	0	0	0	0	0	0	0
1956-09-03	67	1	1	6	2	2	2	2	4						1			1	1	1	2	5	0	0	0	0	0	0	0	0	0	0	0
1954-09-25	69	1	1	1	2	2	2	2	5	2						1		1	1	1	1	5	0	0	0	0	1	0	0	0	0	0	0
1957-06-02	66	1	1	3	1	2	2	2	1								1	1	1	1	1	5	0	0	0	0	0	0	0	0	0	0	0
1964-01-19	59	2	1	3	2	2	2	2	6								1	1	1	1	1	5	0	0	0	0	0	0	0	0	0	0	0
1963-03-06	60	2	1	3	1	2	2	2	6								1	1	3	1	1	5	0	0	0	0	0	0	0	0	0	0	1
1965-10-26	58	2	1	6	1	2	2	2	5	2	1							1	1	1	1	5	0	0	0	0	0	0	0	0	0	0	0
1969-05-02	54	2	2	4	1	2	2	1	5	2	1							1	1	1	1	5	0	0	0	0	0	0	0	0	0	0	0
1963-09-13	60	2	1	6	1	2	2	2	5	2		1						1	1	1	1	5	1	0	0	0	0	0	0	0	0	1	0
1957-02-02	66	1	1	3	1	2	2	2	1			1						1	1	1	2	5	0	0	0	0	0	0	0	0	0	0	0
1956-01-08	67	2	1	4	1	2	2	2	6			1						1	1	1	1	5	1	1	1	1	1	1	1	1	1	1	0
1965-05-28	58	2	1	2	1	2	2	2	5			1						1	1	1	1	5	0	0	0	0	0	0	0	0	0	0	0
1966-03-16	57	2	1	3	1	2	2	2	5			1						1	1	1	1	5	0	1	1	1	1	0	0	0	0	1	0
1964-05-11	59	2	1	4	1	2	2	2	5			1						1	1	1	1	5	0	0	0	0	0	0	0	0	0	0	0
1963-10-24	60	2	1	4	1	2	2	2	5			1						1	1	1	1	5	0	0	0	0	0	0	0	0	0	0	0
1956-09-04	67	1	1	7	1	2	2	2	5				1					1	1	1	1	5	0	1	1	1	0	0	0	1	0	1	0
1959-05-20	64	2	1	4	1	2	2	2	6						1			1	1	1	1	5	0	0	0	0	0	0	0	0	0	0	0
1956-11-28	67	1	2	4	2	2	2	2	5	2						1		1	1	1	1	5	0	0	0	0	0	0	0	0	0	0	1
1957-02-24	66	1	1	7	1	2	2	2	1								1	1	1	1	1	5	0	0	0	0	0	0	0	0	0	0	0
1967-04-20	56	1	1	2	2	2	2	2	5			1						1	1	1	1		1	1	1	1	1	1	1	1	1	1	1
1959-06-02	64	1	1	2	2	2	2	2	6		1							1	1	1	1		0	0	0	0	0	0	0	0	0	0	1
1983-09-23	40	1	1	3	2	2	2	2	6		1							1	1	1	1		1	1	1	1	1	0	1	1	1	1	0
1960-01-12	63	1	1	3		2	2	2	5	2	1							1	1	1	2		1	1	1	1	1	1	1	1	1	1	1
1963-02-08	60	1	1	1	2	2	2	2	4		1							1	1	1	2		0	0	0	0	0	0	0	0	0	0	1
1939-11-11	84	1	1	1	2	2	2	2	8		1							1	1	1	1		1	1	0	1	0	1	1	0	0	1	1
1962-02-14	61	1	1	2	2	2	2	2	5		1							1	1	1	1		0	1	1	1	0	0	0	0	1	1	1
1947-03-07	76	1	1	3	2	2	2	2	5		1							1	1	1	1		0	0	0	0	0	0	0	0	0	0	1
1959-05-16	64	1	1	4	2	2	2	2	5		1							1	1	1	1		1	1	1	1	1	1	1	1	1	1	1
1984-06-03	39	1	1	6	2	2	2	2	6		1							1	1	1	1		0	0	0	0	0	0	0	0	0	0	1
1967-08-22	56	1	1	3	1	2	2	2	6		1							1	1	1	1		1	1	1	1	1	1	1	1	1	1	0
1975-06-21	48	1	1	3	2	2	2	2	1			1						1	1	1	2		1	0	1	1	0	1	1	0	1	1	0
1971-11-29	52	1	1	3	2	2	2	2	5			1						1	1	1	2		1	1	1	1	1	0	1	1	1	1	1
1979-02-15	44	1	1	3	2	2	2	2	6			1						1	1	1	1		1	1	1	1	1	0	1	1	1	1	1
2002-12-08	21	1	2	4	1	2	2	2	4	2			1					1	1	1	1		1	1	1	1	1	0	1	1	1	1	1
1973-07-30	50	1	1	2	2	2	2	2	4				1					1	1	1	2		0	0	0	0	0	0	0	0	0	0	1
1979-01-19	44	1	1	2	2	2	2	2	5	2				1				1	1	1	1		0	0	0	0	0	0	0	0	0	0	0
1978-08-27	45	1	1	3	2	2	2	2	4	2				1				1	1	1	1		0	0	0	0	0	0	0	0	0	0	0
1973-03-08	50	1	2	3	2	2	2	2	5	2				1				1	1	1	1		1	1	0	1	0	0	0	1	0	1	1
1973-10-18	50	1	1	2	2	2	2	2	6	2				1				1	1	1	1		0	0	0	0	0	0	0	0	0	0	0
1942-11-17	81	1	1	2	2	2	2	2	5					1				1	1	1	1		1	1	1	1	1	0	1	0	1	1	1
1959-05-10	64	1	1	1	1	2	2	2	6					1				1	1	1	1		0	0	0	0	0	0	0	0	0	0	1
1972-01-12	51	1	1	1	2	2	2	2	5					1				1	1	1	2		0	0	0	0	0	0	0	0	0	0	0
1982-07-22	41	1	1	3	2	2	2	1	6					1				1	1	1	1		0	0	0	0	0	0	0	0	0	0	0
1963-02-02	60	1	1	4	2	2	2	2	6					1				1	1	1	1		1	1	1	1	0	1	0	0	0	1	1
1971-10-06	52	1	1	3	2	2	2	2	5	2						1		1	1	1	1		0	0	0	1	1	0	0	0	0	1	1
1997-11-21	26	1	2	4	2	2	2	2	4	2						1		1	1	1	2		0	1	1	1	1	1	0	1	1	1	0
1951-11-01	72	1	1	1	2	2	2	2	5							1		1	1	1	1		0	0	0	0	0	0	0	0	0	1	1
1991-01-20	32	2	1	4	2	2	2	1	5							1		1	1	1	1		0	0	0	0	0	0	0	0	0	0	0
1972-06-12	51	1	1	4	2	2	2	2	5								1	1	1	1	1		0	1	0	0	0	0	0	0	1	1	0
1956-02-23	67	1	1	2	2	2	2	1	5								1	1	1	1	1		0	0	0	0	0	0	0	0	0	0	1
2001-04-08	22	1	2	3	2	2	2	2	4	2	1							1	1	1	1		1	1	0	1	1	1	0	1	1	1	0
1981-11-10	42	1	1	3	2	2	2	2	5	2	1							1	1	1	1		0	0	0	0	0	0	0	0	0	0	0
1996-10-14	27	1	1	4	2	2	2	2	5	2	1							1	1	1	1		0	1	1	0	0	0	0	0	0	1	0
1982-04-17	41	1	2	3	2	2	2	1	5	2	1							1	1	1	1		0	1	0	1	0	1	0	1	1	1	0
1995-09-11	28	1	1	3	2	2	2	2	5	2	1							1	1	1	1		0	1	1	1	0	0	0	0	0	0	0
1982-10-30	41	1	1	3	2	2	2	2	5	2	1							1	1	1	2		0	0	0	0	0	0	0	0	0	0	0
1978-11-11	45	1	1	3	2	2	2	2	5	2	1							1	1	1	1		0	0	0	0	0	0	0	0	0	0	0
1965-05-22	58	1	1	3	2	2	2	2	5	2	1							1	1	1	1		0	0	0	0	0	0	0	0	0	0	0
1997-01-06	26	1	1	3	2	2	2	2	5	2	1							1	1	1	1		0	0	0	0	0	0	0	0	0	0	0
1976-04-24	47	1	1	3	2	2	2	2	5	2	1							1	1	1	1		1	1	1	0	0	0	0	0	0	1	0
1977-12-31	46	1	1	2	2	2	2	1	4		1							1	1	1	2		1	1	1	1	1	1	0	0	1	1	0
1999-04-19	24	1	1	3	2	2	2	1	5		1							1	1	1	1		0	0	0	0	0	0	0	0	0	0	0
1976-01-14	47	1	1	3	2	2	2	1	5		1							1	1	1	1		0	0	0	0	0	0	0	0	0	0	0
1947-07-21	76	1	1	1	2	2	2	2	5		1							1	1	1	1		0	0	0	0	0	0	0	0	0	0	0
1982-10-14	41	1	1	2	2	2	2	2	6		1							1	1	1	2		0	0	0	0	0	0	0	0	0	0	0
1979-04-09	44	1	1	2	2	2	2	2	5		1							1	1	1	2		1	1	1	1	1	1	1	1	1	1	0
1974-09-12	49	1	1	2	2	2	2	2	6		1							1	1	1	1		0	1	1	0	0	0	0	1	0	1	0
1973-10-08	50	1	1	2	2	2	2	2	5		1							1	1	1	1		1	1	0	0	1	1	0	0	1	1	0
1998-08-11	25	1	1	3	2	2	2	2	5		1							1	1	1	2		0	0	0	0	0	0	0	0	0	0	0
1989-12-26	34	1	1	3	2	2	2	2	5		1							1	1	1	1		0	0	0	0	0	0	0	0	0	0	0
1977-03-09	46	1	1	3	2	2	2	2	5		1							1	1	1	1		0	0	0	0	0	0	0	0	0	0	0
1993-02-20	30	1	1	4	2	2	2	2	5		1							1	1	1	1		1	1	1	1	1	1	1	1	1	1	0
1989-11-23	34	1	1	4	2	2	2	2	6		1							1	1	1	1		0	1	1	0	0	0	0	1	0	1	0
1985-08-06	38	1	1	3	2	2	2	1	5		1							1	1	1	2		0	0	0	1	0	0	1	0	0	0	1
1980-01-02	43	1	1	2	2	2	2	2	5		1							1	1	1	1		0	0	0	0	0	0	0	0	0	0	1
1969-07-20	54	1	1	4	2	2	2	2	5		1							1	1	1	2		0	0	0	0	0	0	0	0	0	0	0
1995-08-13	28	1	1	4	1	2	2	2	5		1							1	1	1	2		0	0	0	0	0	0	0	0	0	0	0
1975-07-28	48	2	1	2	2	2	2	1	6		1							1	1	1	1		0	0	0	0	0	0	0	0	0	0	0
1971-05-19	52	1	1	2	2	2	2	2	5		1							1	1	1	1		0	0	0	0	0	0	0	0	0	0	0
1996-10-25	27	1	1	3	2	2	2	2	5		1							1	1	1	1		0	0	0	0	0	0	0	0	0	0	0
1973-01-13	50	1	1	3	2	2	2	2	6		1							1	1	1	1		0	0	0	0	0	0	0	0	0	1	0
1989-09-17	34	1	1	4	2	2	2	2	6		1							1	4	1	1		0	1	0	0	0	0	0	0	0	1	0
1970-03-06	53	1	1	3	2	2	2	2	6	2		1						1	1	1	1		0	0	0	0	0	0	0	0	0	0	0
1972-01-17	51	1	1	3	2	2	2	1	5			1						1	1	1	1		0	1	0	0	0	0	0	0	0	0	1
1981-07-03	42	1	1	2	2	2	2	2	6			1						1	1	1	1		0	0	0	0	0	0	0	0	0	0	0
1977-08-29	46	1	1	3	2	2	2	2	5			1						1	1	1	1		0	0	0	0	0	0	0	0	0	0	0
1967-07-15	56	1	1	1	2	2	2	2	5			1						1	1	1	2		0	0	0	0	0	0	0	0	0	0	0
1965-08-13	58	1	1	2	2	2	2	2	5			1						1	1	1	2		1	0	0	0	0	0	0	0	0	0	0
1975-11-18	48	1	1	3	2	2	2	2	6			1						1	1	1	1		1	1	1	1	0	1	0	0	1	1	0
1964-09-23	59	1	1	3	2	2	2	2	5			1						1	1	1	1		0	1	0	0	0	0	0	0	0	1	0
1990-08-23	33	1	1	4	2	2	2	2	5			1						1	1	1	1		0	0	0	0	0	0	0	0	0	0	0
1983-09-03	40	1	1	3	1	2	2	2	5			1						1	1	1	1		0	1	0	0	0	1	0	0	0	1	0
1966-03-24	57	1	1	2	2	2	2	2	6			1						1	1	1	1		0	0	0	0	0	0	0	0	0	0	0
1989-10-09	34	1	1	3	2	2	2	2	5	2			1					1	1	1	1		0	0	0	0	0	0	0	0	0	0	0
1997-10-03	26	1	1	5	2	2	2	2	4	2			1					1	1	1	1		0	0	0	0	0	0	0	0	0	0	0
1971-05-15	52	2	1	3	2	2	2	2	5	2			1					1	1	1	1		0	0	0	0	0	0	0	0	0	0	0
1970-09-25	53	1	1	2	2	2	2	2	5				1					1	1	1	2		0	1	1	1	0	0	0	0	0	1	0
1970-05-24	53	1	1	2	2	2	2	2	5				1					1	1	1	1		0	1	0	0	0	0	0	0	0	1	0
1953-02-11	70	1	1	2	2	2	2	2	6				1					1	1	1	1		0	0	0	0	0	0	0	0	0	0	0
1986-11-16	37	1	1	3	2	2	2	2	6				1					1	1	1	1		0	0	0	0	0	0	0	0	0	0	0
1981-07-08	42	1	1	2	2	2	2	2	5				1					1	1	1	1		0	0	0	0	0	0	0	0	0	0	1
1969-01-08	54	1	1	2	2	2	2	2	5				1					1	1	1	1		1	1	1	1	0	0	1	1	0	1	0
1991-02-02	32	1	1	4	2	2	2	2	5				1					1	1	1	1		0	0	0	0	0	0	0	0	0	0	0
1972-02-18	51	1	1	2	2	2	2	1	5	1				1				1	1	1	1		0	0	0	0	0	0	0	0	0	0	0
1968-05-06	55	1	1	6		2	2	2	5					1				1	1	1	2		1	1	1	0	0	1	0	1	0	1	0
1988-11-17	35	1	1	3	2	2	2	2	5					1				1	1	1	2		0	0	0	0	0	0	0	0	0	0	0
1990-11-28	33	1	1	4	2	2	2	2	5					1				1	1	1	1		0	0	0	0	0	0	0	0	0	0	0
1981-05-05	42	1	2	3	2	2	2	2	4	2						1		1	1	1	2		0	0	0	0	0	0	0	0	0	0	0
1973-09-06	50	1	1	3	2	2	2	2	5	2						1		1	1	1	1		0	0	0	0	0	0	0	0	0	0	0
1991-12-30	32	1	1	4	2	2	2	2	5	2						1		1	1	1	1		0	0	0	0	0	0	0	0	0	0	0
1985-05-28	38	1	1	2	2	2	2	2	5	2						1		1	1	1	1		0	0	0	0	0	1	0	0	0	0	0
1969-04-17	54	2	1	1	2	2	2	2	5							1		1	1	1	2		1	1	0	0	0	0	0	0	0	0	0
1979-08-27	44	1	1	2	2	2	2	2	5							1		1	6	1	2		0	0	0	0	0	0	0	0	0	0	0
1986-02-10	37	1	1	3	2	2	2	2	6							1		1	1	1	2		0	1	0	0	0	0	0	0	0	0	0
1981-12-06	42	1	1	3	2	2	2	2	5							1		1	1	1	2		0	0	0	0	0	0	0	0	0	0	0
1974-07-19	49	1	1	3	2	2	2	2	5							1		1	1	1	1		0	0	0	0	0	0	0	0	0	0	0
1987-02-22	36	1	1	4	2	2	2	2	5							1		1	1	1	1		0	0	0	0	0	0	0	0	0	0	0
1990-08-23	33	1	1	5	2	2	2	2	5							1		1	1	1	1		0	0	0	0	0	0	0	0	0	0	0
1982-02-04	41	1	1	3	2	2	2	2	6							1		1	1	1	1		0	0	0	0	0	0	0	0	0	0	0
1991-11-18	32	1	1	3	2	2	2	2	1								1	1	1	1	1		0	0	0	0	0	0	0	0	0	0	0
1982-07-31	41	1	1	4	2	2	2	2	1								1	1	1	1	1		0	0	0	0	0	0	0	0	0	0	0
1983-10-04	40	1	1	2	2	2	2	2	5								1	1	1	1	1		0	0	0	0	0	0	0	0	0	0	0
1986-06-05	37	1	1	3	2	2	2	2	5								1	1	1	1	1		0	0	0	0	0	0	0	0	0	0	0
1991-09-23	32	1	1	4	2	2	2	1	4	2	1							1	1	1	2		0	1	0	0	0	0	0	0	0	1	0
1983-04-15	40	1	1	3	2	2	2	2	5		1							1	1	1	2		0	0	0	0	0	0	0	0	0	0	0
1986-11-29	37	1	1	4	2	2	2	2	5		1							1	1	1	1		0	0	0	0	0	0	0	0	0	0	0
1992-03-27	31	1	1	4	2	2	2	2	5	2			1					1	1	1	1		0	0	0	0	0	0	0	0	0	0	0
1983-05-15	40	1	1	3	2	2	2	1	5	2			1					1	1	1	1		0	0	0	0	0	0	0	0	0	0	0
1976-12-13	47	1	1	3	2	2	2	2	5				1					1	1	1	2		0	0	0	0	0	0	0	0	0	0	0
1992-05-11	31	1	2	4	2	2	2	2	5				1					1	1	1	2		0	1	0	0	0	0	0	0	0	0	0
1987-10-27	36	1	1	7	2	2	2	2	5				1					1	1	1	2		0	0	0	0	0	0	0	0	0	0	0
1972-04-10	51	1	2	2	1	2	2	2	5	2				1				1	1	1	1		0	0	0	0	0	0	0	0	0	0	0
1990-04-24	33	1	1	3	2	2	2	2	5							1		1	1	1	1		0	0	0	0	0	0	0	0	0	0	0
1989-07-16	34	1	1	3	2	2	2	2	1								1	1	1	1	1		0	0	0	0	0	0	0	0	0	0	0
1972-02-14	51	1	1	6	2	2	2	2	1								1	1	1	1	1		0	0	0	0	0	0	0	0	0	0	0
1993-10-02	30	1	1	3	2	2	2	2	5								1	1	1	1	1		0	0	0	0	0	0	0	0	0	0	0
1984-10-18	39	1	2	3	2	2	2	1	5	2	1							1	1	2	1		0	0	0	0	0	0	0	0	0	1	1
1975-02-02	48	1	1	3	2	2	2	2	4	2	1							1	1	1	1		1	1	1	1	1	1	0	1	0	1	1
1970-07-09	53	1	1	3		2	2	1	4		1							1	1	1	2		0	0	0	0	0	0	0	0	0	0	1
1981-08-03	42	1	1	3	2	2	2	1	5		1							1	1	1	1		1	1	0	0	0	0	0	0	0	0	1
1973-06-20	50	1	1	3	2	2	2	2	5		1							1	1	1	1		0	0	0	0	0	0	0	0	0	0	0
1986-07-01	37	2	1	2	2	2	2	2	6		1							1	1	1	2		1	1	1	1	1	1	0	1	1	1	1
1982-04-10	41	1	1	2	2	2	2	2	5	2			1					1	1	1	1		1	0	1	0	0	0	1	0	0	0	1
1982-03-08	41	1	1	2	2	2	2	1	5	2				1				1	1	2	1		1	1	0	1	1	0	0	0	0	1	1
1968-01-10	55	1	2	2	2	2	2	2	5	2						1		1	1	1	1		0	0	0	0	0	0	0	0	0	0	1
1983-12-15	40	1	1	1	2	2	2	1	5	2	1							1	1	1	1		0	0	0	0	0	1	0	0	1	1	1
1974-10-07	49	1	2	2	2	2	2	1	4	2	1							1	1	2	2		1	1	1	1	1	1	1	1	1	1	1
1986-06-09	37	1	2	3	2	2	2	1	5	2	1							1	1	1	1		0	1	0	0	0	0	0	0	0	0	1
1955-04-15	68	2	2	1	2	2	2	2	5	2	1							1	1	1	1		1	1	1	1	1	1	1	1	1	1	1
1973-12-12	50	1	2	2	2	2	2	2	5	2	1							1	1	1	1		1	1	1	1	1	1	1	1	1	1	1
1972-11-27	51	1	2	2	2	2	2	2	5	2	1							1	1	1	1		1	0	0	0	0	0	0	0	0	0	1
1952-04-12	71	1	2	2	2	2	2	2	4	2	1							1	1	1	1		1	1	0	1	1	0	0	0	0	1	1
1963-07-14	60	1	1	2	2	2	2	2	4	2	1							1	1	1	2		1	1	0	0	1	0	0	1	1	1	1
1943-09-26	80	2	1	2	2	2	2	2	6	2	1							1	1	1	1		1	0	0	0	0	0	1	0	0	0	1
1976-12-02	47	1	2	3	2	2	2	2	4	2	1							1	1	1	1		1	0	0	0	0	0	0	0	0	0	1
1963-06-20	60	1	2	3	2	2	2	2	5	2	1							1	1	1	1		0	1	0	0	0	1	0	0	0	0	1
1975-08-29	48	1	1	3	2	2	2	2	4	2	1							1	1	1	1		1	1	1	1	1	1	1	1	1	1	0
1973-03-15	50	1	2	2	2	2	2	1	5	2	1							1	4	2	1		1	1	1	1	1	0	1	0	1	1	1
1956-06-29	67	1	2	2	2	2	2	2	5	2	1							1	1	1	1		1	0	0	0	0	0	0	0	0	0	1
1968-09-11	55	1	1	2	2	2	2	2	5	2	1							1	1	1	1		1	1	1	1	1	1	1	1	1	1	1
1965-07-23	58	1	1	2	2	2	2	2	5	2	1							1	1	1	1		0	1	0	0	0	0	0	0	0	0	1
1963-12-21	60	2	1	2	2	2	2	2	5	2	1							1	1	1	1		1	1	0	0	1	0	0	0	0	1	1
1966-09-17	57	1	2	3	2	2	2	2	5	2	1							1	1	1	1		1	1	0	1	0	0	0	0	1	1	1
1962-08-31	61	2	2	3	2	2	2	2	5	2	1							1	1	1	1		1	1	1	1	1	0	1	1	1	1	1
1994-11-16	29	1	1	3	2	2	2	2	5	2	1							1	1	1	1		0	1	0	1	1	0	0	0	0	1	1
1959-02-02	64	1	1	3	2	2	2	2	5	2	1							1	1	1	1		1	1	1	1	1	0	0	1	1	1	0
1969-08-01	54	1	1	4	2	2	2	2	5	2	1							1	1	1	1		1	1	1	1	1	0	0	0	1	1	1
1971-06-17	52	1	1	3	2	2	2	1	5	2	1							1	1	1	1		1	1	1	0	1	0	1	0	1	1	1
2002-04-30	21	1	1	4	2	2	2	2	6	2	1							1	1	1	1		0	0	0	0	0	0	0	0	0	0	0
1970-03-10	53	1	1	6	2	2	2	2	5	2	1							1	1	1	1		1	1	0	1	0	0	0	0	0	1	1
1969-10-07	54	1	2	2	2	2	2	2	7	2	1							1	1	1	1		0	0	0	0	0	0	0	0	0	0	1
1949-11-20	74	1	1	1	2	2	2	2	1		1							1	1	1	2		1	1	0	0	0	0	1	0	0	0	1
1967-04-17	56	1	1	3	2	2	2	1	5		1							1	1	1	1		1	1	1	1	1	0	0	0	1	1	1
1963-03-06	60	2	1	2	2	2	2	2	4		1							1	1	1	2		0	0	0	0	0	0	0	0	0	0	1
1968-12-30	55	1	2	3	2	2	2	2	6		1							1	1	1	1		1	1	1	1	1	1	1	1	1	1	1
1975-10-16	48	2	1	3	2	2	2	2	5		1							1	1	1	1		1	1	1	1	1	1	1	1	1	1	1
1981-07-18	42	1	1	2	2	2	2	1	5		1							1	1	1	1		1	1	1	1	1	0	1	1	1	1	0
1966-12-09	57	1	2	2	2	2	2	2	5		1							1	1	1	1		1	1	1	1	1	1	0	1	1	1	0
1981-11-25	42	1	2	3	2	2	2	2	4	2		1						1	1	1	1		1	1	1	1	1	0	0	0	1	1	1
1963-05-29	60	1	1	4	2	2	2	2	5	2		1						1	1	1	1		0	0	0	0	0	0	0	0	0	0	1
1964-12-06	59	2	1	3	2	2	2	2	5	2		1						1	1	1	1		1	1	1	1	1	1	1	1	1	1	1
1955-03-06	68	1	1	3	2	2	2	2	5	2		1						1	1	1	1		1	1	1	0	1	0	0	1	0	1	0
1970-06-25	53	1	1	2	2	2	2	2	5			1						1			1		1	1	1	1	1	0	1	1	1	1	1
1973-12-20	50	1	1	6	1	2	2	2	5			1						1	1	1	1		1	1	1	1	1	0	1	0	0	1	1
1974-10-24	49	2	1	3	2	2	2	2	5			1						1	1	1	1		1	0	0	0	1	0	0	0	0	1	1
1966-08-25	57	1	2	3	2	2	2	1	4	2			1					1	1	1	2		0	0	0	0	0	0	0	0	0	0	1
1968-07-22	55	1	2	6	2	2	2	1	4	2			1					1	1	1	1		1	1	1	1	1	1	1	1	1	1	1
1968-09-13	55	1	2	3	2	2	2	2	5	2			1					1	1	1	1		1	1	1	0	1	0	0	0	1	1	1
1955-02-01	68	1	2	1	2	2	2	1	5	2			1					1	1	1	1		1	1	1	1	1	1	1	1	1	1	1
1962-12-07	61	1	2	4	2	2	2	1	5	2			1					1	1	1	1		0	0	0	0	0	0	0	0	0	0	1
1976-09-13	47	1	1	2	2	2	2	2	5	2			1					1	1	1	1		0	0	0	0	0	0	0	0	0	0	0
1962-03-03	61	1	1	3	2	2	2	2	5	2			1					1	1	1	1		1	0	0	0	0	0	0	0	0	0	1
1961-11-02	62	1	1	4	2	2	2	2	6	2			1					1	1	1	1		1	1	1	1	1	0	1	1	0	1	1
1965-12-23	58	1	1	3	2	2	2	2	5				1					1	1	1	1		1	1	1	1	1	0	1	1	1	1	1
1964-03-11	59	1	2	2	2	1	2	1	5				1					1	1	1	1		1	1	1	1	1	1	1	1	1	1	1
1978-06-24	45	1	1	4	2	2	2	2	5				1					1	1	1	1		1	1	1	1	1	1	1	0	1	1	1
1965-03-02	58	1	1	2	1	2	2	1	6				1					1	1	1	2		0	0	0	0	0	1	0	1	1	0	1
1964-10-23	59	1	1	3	2	2	2	2	6				1					1	1		1		1	1	1	1	1	1	1	1	1	1	1
1982-09-18	41	1	1	3	2	2	2	1	4	2				1				1	1	1	1		1	1	0	0	0	0	0	0	0	0	1
1965-04-07	58	1	1	3	2	2	2	1	5	2				1				1	1	1	1		0	0	0	0	0	0	0	0	0	0	0
1961-03-18	62	1	1	2	2	2	2	2	5	2				1				1	1	1	1		1	1	1	1	1	1	1	1	1	1	1
1949-09-17	74	1	1	2	2	2	2	2	5	2				1				1	1	1	1		1	0	0	0	0	0	0	0	0	0	1
1942-02-24	81	1	1	2	2	2	2	2	4	2				1				1	1	1	1		1	1	0	1	1	0	0	0	1	1	1
1961-05-27	62	1	1	3	2	2	2	2	5	2				1				1	1	1	1		0	0	0	0	0	0	0	0	0	0	0
1985-07-11	38	1	1	4	2	2	2	2	4	2				1				1	1	1	1		0	0	0	0	0	0	0	0	0	0	0
1953-12-07	70	1	2	1	2	2	2	2	5	2				1				1	1	1	1		0	0	0	0	0	0	0	0	0	0	1
1965-09-27	58	1	2	2	2	2	2	2	5	2				1				1	1	1	1		1	0	0	0	0	0	0	0	0	0	1
1965-05-24	58	2	2	2	2	2	2	2	5	2				1				1	1	1	1		1	1	1	1	1	1	0	1	1	1	1
1950-10-30	73	1	2	2	2	2	2	2	5	2				1				1	1	1	1		1	1	0	0	1	0	0	0	1	1	1
1973-04-23	50	1	1	2	2	2	2	2	5	2				1				1	1	1	1		0	1	0	0	0	0	0	0	0	0	0
1971-01-05	52	1	1	2	2	2	2	2	5	2				1				1	1	1	1		1	1	1	1	1	1	0	0	1	1	1
1969-12-22	54	2	1	2	2	2	2	2	5	2				1				1	1	1	1		0	1	0	0	0	0	0	0	0	0	0
1969-10-09	54	1	1	2	2	2	2	2	5	2				1				1	1	1	1		0	1	0	0	0	0	0	0	0	0	0
1977-05-02	46	2	2	3	2	2	2	2	5	2				1				1	1	1	1		0	0	0	0	0	0	0	0	0	0	1
1963-10-07	60	1	1	3	2	2	2	2	5	2				1				1	1	1	1		0	0	0	0	0	0	0	0	0	0	0
1963-07-13	60	1	1	3	2	2	2	2	5	2				1				1	1	1	1		0	0	0	0	0	0	0	0	0	0	0
1979-12-18	44	1	1	1	1	2	2	2	5	2				1				1	1	1	1		0	0	0	0	0	0	0	0	0	0	0
1962-06-04	61	1	1	4	1	2	2	2	5	2				1				1	1	1	1		1	1	1	1	1	1	1	1	1	1	1
1968-12-23	55	1	1	3	1	2	2	1	5					1				1	1	1	1		0	0	0	0	0	0	0	0	0	0	1
1963-09-25	60	2	1	2	2	2	2	2	6					1				1	1	1	1		1	1	1	1	1	1	1	0	0	1	1
1955-03-19	68	2	1	3	2	2	2	2	6					1				1	1	1	1		1	1	0	0	0	0	0	0	0	0	1
1935-11-05	88	1	1	3	2	2	2	2	7					1				1	1	1	1		1	1	0	1	1	1	1	0	0	1	1
1969-11-04	54	1	1	3	1	2	2	2	6					1				1	1	1	1		0	0	0	0	0	0	0	0	0	0	1
1981-03-11	42	1	1	3	2	2	2	2	5					1				1	1	1	1		1	1	0	0	0	0	0	1	0	1	0
1965-09-24	58	1	1	3	2	2	2	2	5					1				1	1	1	1		1	1	0	1	1	0	0	0	1	1	1
1965-02-17	58	1	1	2	2	2	2	2	6					1				1	1	1	1		0	0	0	0	0	0	0	0	0	0	1
1973-09-22	50	1	1	3	2	2	2	2	6					1				1	1	1	1		0	1	1	0	0	0	0	0	1	1	0
1935-06-21	88	1	1	1	2	2	2	2	7					1				1	1	1	1		1	1	0	0	1	0	0	0	0	1	1
1965-12-25	58	1	1	4	2	2	2	2	5						1			1	1	1	1		1	1	0	0	0	0	0	0	0	1	1
1978-01-02	45	1	2	2	2	2	2	1	4	2						1		1	1	1	2		0	0	0	0	0	0	0	0	0	0	1
1973-03-04	50	1	1	2	2	2	2	1	5	2						1		1	1	1	1		1	1	0	0	1	0	0	0	0	1	0
1971-04-02	52	1	2	2	2	2	2	2	5	2						1		1	1	1	1		1	1	1	1	1	0	1	1	1	1	1
1969-04-12	54	1	2	3	2	2	2	2	4	2						1		1	1	1	1		1	1	0	0	1	0	0	0	0	1	1
1970-10-07	53	1	2	3	2	2	2	1	5	2						1		1	1	1	1		1	1	0	1	0	0	0	0	1	1	1
1951-05-14	72	1	1	2	2	2	2	2	5	2						1		1	1	1	1		1	1	0	1	1	1	0	0	0	1	1
1975-06-18	48	1	2	3	2	2	2	2	5	2						1		1	1	1	1		1	0	0	0	0	0	0	0	0	1	1
1960-04-14	63	1	2	4	2	2	2	2	5	2						1		1	1	1	1		1	0	1	1	0	0	0	0	0	1	1
1980-03-06	43	1	1	2	2	2	2	2	4								1	1	1	1	1		1	1	1	1	1	1	1	1	1	1	1
1978-11-13	45	1	1	3	2	2	2	1	5	1	1							1	1	1	1		1	1	1	1	1	1	0	1	1	1	0
1950-10-16	73	1	1	1	2	2	2	1	4	2	1							1	1	1	1		0	0	0	0	0	0	0	0	0	0	0
1966-04-27	57	1	2	3	2	2	2	1	4	2	1							1	1	1	2		0	0	0	0	0	0	0	0	0	0	0
1988-01-30	35	1	1	3	2	2	2	1	5	2	1							1	1	1	1		0	0	0	0	0	0	0	0	0	0	0
1973-08-10	50	1	1	3	2	2	2	1	5	2	1							1	1	1	1		1	1	1	1	1	0	0	1	1	1	0
1963-08-01	60	1	1	2	2	2	2	2	5	2	1							1	1	1	1		0	0	0	0	0	0	0	0	0	0	0
1969-09-09	54	1	2	3	2	2	2	2	4	2	1							1	1	1	2		1	1	1	1	1	1	1	1	1	1	0
1986-07-21	37	1	1	3	2	2	2	2	5	2	1							1	1	1	1		1	1	1	0	0	0	0	0	0	0	0
1985-12-10	38	1	1	3	2	2	2	2	4	2	1							1	1	1	1		0	0	0	0	0	0	0	0	0	0	0
1981-04-07	42	1	1	3	2	2	2	2	5	2	1							1	1	1	1		1	0	0	0	1	0	0	0	0	1	0
1974-01-24	49	2	1	3	2	2	2	2	5	2	1							1	1	1	1		0	0	0	0	0	0	0	0	0	0	0
1972-02-29	51	1	1	3	2	2	2	2	4	2	1							1	1	1	1		0	0	0	0	0	0	0	0	0	1	0
1991-06-12	32	2	1	4	2	2	2	2	6	2	1							1	1	1	1		0	0	0	0	0	0	0	0	0	0	0
1978-08-26	45	2	1	4	2	2	2	2	5	2	1							1	1	1	1		1	1	0	1	1	0	0	0	1	1	0
1958-10-24	65	1	1	4	2	2	2	2	5	2	1							1	1	1	1		0	0	0	0	0	0	0	0	0	0	0
1995-04-10	28	1	1	6	2	2	2	2	5	2	1							1	1	1	1		0	1	1	0	0	0	0	0	0	1	0
1993-11-23	30	1	1	6	2	2	2	2	5	2	1							1	1	1	1		0	0	0	0	0	0	0	0	0	0	0
1966-11-28	57	1	2	2	2	2	2	1	5	2	1							1	1	1	1		0	1	0	0	0	0	0	1	0	1	0
1984-06-26	39	1	1	3	2	2	2	1	5	2	1							1	1	1	1		0	0	0	0	0	0	0	0	0	0	0
1992-10-21	31	1	1	4	2	2	2	1	5	2	1							1	1	1	1		0	0	0	0	0	0	0	0	0	0	0
2002-03-10	21	1	1	3	2	2	2	2	5	2	1							1	1	1	1		0	0	0	0	0	0	0	0	0	0	0
1998-10-26	25	1	1	3	2	2	2	2	5	2	1							1	1	1	1		0	0	0	0	0	0	0	0	0	0	0
1991-10-16	32	1	1	3	2	2	2	2	5	2	1							1	1	1	1		0	1	0	0	0	0	0	0	0	0	0
1978-09-23	45	1	1	3	2	2	2	2	5	2	1							1	1	1	1		0	0	0	0	0	0	0	0	0	0	0
1974-01-11	49	1	1	3	2	2	2	1	1		1							1	1	1	1		1	1	1	1	1	1	1	1	1	1	0
1959-08-08	64	1	1	2	2	2	2	2	1		1							1	1	1	1		1	0	0	0	0	0	0	0	0	1	1
1982-10-19	41	1	1	3	2	2	2	2	1		1							1	1	1	2		0	0	0	0	0	0	0	0	0	0	0
1963-09-13	60	1	1	3	2	2	2	2	1		1							1	1	1	1		0	0	0	0	0	0	0	0	0	0	0
1986-03-12	37	1	2	3	2	2	2	1	5		1							1	1	1	1		0	0	0	0	0	0	0	0	0	0	0
1965-11-19	58	1	1	3	2	2	2	1	4		1							1	1	1	2		0	0	0	0	0	0	0	0	0	0	0
1965-07-22	58	1	1	2	1	2	2	1	4		1							1	1	1	2		0	0	0	0	0	0	0	0	0	0	1
1967-10-27	56	1	1	2	2	2	2	2	4		1							1			2		0	0	0	0	0	0	0	0	0	0	0
1964-03-18	59	1	1	2	2	2	2	2	5		1							1	1	1	1		0	0	0	0	0	0	0	0	0	0	1
1969-07-29	54	1	1	3	2	2	2	2	4		1							1	1	1	2		0	0	0	0	0	0	0	0	0	0	0
1989-11-16	34	1	1	6	1	2	2	2	5		1							1	1	1	1		0	0	0	0	0	0	0	0	0	0	0
1957-01-09	66	1	1	1	2	2	2	2	5		1							1	1	1	2		0	0	0	0	0	0	0	0	0	0	0
1970-09-02	53	1	1	2	2	2	2	2	5		1							1	1	1	1		0	0	0	0	0	0	0	0	0	0	0
1971-08-07	52	1	2	3	2	2	2	2	5		1							1	1	1	1		0	1	0	1	0	0	0	0	0	0	0
1983-11-11	40	1	1	3	2	2	2	2	6		1							1	1	1	1		0	0	0	0	0	0	0	0	0	0	0
1973-06-15	50	1	1	3	2	2	2	2	6		1							1	1	1	2		1	1	1	1	1	1	1	1	1	1	0
1985-09-04	38	1	1	4	2	2	2	2	6		1							1	1	1	2		0	0	0	0	0	0	0	0	0	0	0
1962-07-05	61	1	1	4	2	2	2	2	5		1							1	1	1	2		1	1	1	1	1	1	1	1	1	1	1
1983-01-23	40	1	1	3	2	2	2	1	6		1							1	1	1	1		0	0	0	0	0	0	0	0	0	0	0
1961-12-01	62	1	2	3	2	2	2	2	4	2		1						1	1	1	1		0	0	0	0	0	0	0	0	0	0	1
1983-08-15	40	1	1	3	2	2	2	2	5	2		1						1	1	1	1		0	0	0	1	0	0	0	0	0	0	0
1986-02-21	37	1	1	4	2	2	2	2	6	2		1						1	1	1	1		1	0	0	0	1	0	0	0	1	0	1
1958-03-05	65	1	1	4	2	2	2	2	4	2		1						1	1	1	2		0	0	0	0	0	0	0	0	0	0	0
1971-10-14	52	1	1	3	2	2	2	1	5	2		1						1	1	1	1		0	0	1	0	0	0	0	1	0	0	0
1983-08-15	40	1	1	3	2	1	2	1	6	2		1						1	1	1	1		0	1	1	1	0	1	0	1	0	1	1
1964-01-23	59	1	1	2	2	2	2	2	5	2		1						1	1	1	1		0	0	0	0	0	0	0	0	0	0	0
1981-09-20	42	1	1	3	2	2	2	2	5	2		1						1	1	1	1		0	0	0	0	0	0	0	0	0	0	0
1993-06-22	30	2	1	4	2	2	2	2	5	2		1						1	1	1	1		0	0	0	0	0	0	0	0	0	0	0
1977-10-01	46	1	1	3	2	2	2	2	5			1						1	1	1	1		0	1	1	1	0	1	0	1	1	1	0
1961-04-29	62	2	1	3	2	2	2	2	5			1						1	1	1	1		1	1	1	1	1	1	1	1	1	1	1
1963-02-19	60	1	1	3	2	2	2	2	5			1						1	1	1	2		1	1	1	1	1	0	1	1	0	1	0
1965-04-14	58	1	1	4	2	2	2	2	6			1						1	1	1	2		1	1	1	1	1	1	1	1	1	1	0
1977-07-28	46	1	1	3	2	2	2	2	6	2			1					1	1	1	1		0	0	0	0	0	0	0	0	0	0	0
1971-05-16	52	1	1	3	2	2	2	2	4	2			1					1	1	1	1		0	1	0	0	0	0	0	0	0	0	0
1992-08-02	31	1	1	4	2	2	2	2	6	2			1					1	1	1	1		1	1	0	0	0	0	0	0	0	0	0
1994-11-10	29	1	1	5	2	2	2	2	5	2			1					1	1	1	1		0	0	0	0	0	0	0	0	0	0	0
1943-04-12	80	1	1	2	2	2	2	1	5	2			1					1	1	1	1		1	1	0	0	1	0	0	0	0	1	1
1978-10-11	45	1	2	3	2	2	2	1	5	2			1					1	1	1	1		0	0	0	0	0	0	0	0	0	0	1
1998-05-24	25	1	1	3	2	2	2	2	5	2			1					1	1	1	1		0	1	1	0	0	0	0	1	0	1	0
1966-04-20	57	1	1	3	2	2	2	2	5	2			1					1	1	1	1		0	0	0	0	0	0	0	0	0	0	0
1973-11-11	50	1	1	4	2	2	2	2	6	2			1					1	1	1	1		0	0	1	0	0	1	1	0	1	1	0
1963-10-10	60	1	1	4	2	2	2	2	5	2			1					1	1	1	1		0	0	0	0	0	0	0	0	0	0	0
1986-11-12	37	1	1	3	2	2	2	1	5				1					1	1	1	1		0	0	0	0	0	0	0	0	0	0	0
1966-04-10	57	1	1	5		2	2	2	6				1					1	1	1	1		0	0	0	0	0	0	0	0	0	0	0
1968-04-13	55	1	1	2	2	2	2	2	5				1					1	1	1	1		0	0	0	0	0	0	0	0	0	0	0
1983-09-18	40	1	1	3	2	2	2	2	5				1					1	1	1	1		0	0	0	0	0	0	0	0	0	0	0
1990-05-02	33	1	1	6	2	2	2	2	6				1					1	1	1	1		0	0	0	0	0	0	0	0	0	0	0
1963-09-01	60	1	1	2	2	2	2	1	5				1					1	1	1	1		1	1	0	1	0	0	0	0	0	1	1
1963-02-17	60	1	2	3	2	2	2	1	5				1					1	1	1	1		0	0	0	0	0	0	0	0	0	0	0
1967-07-14	56	1	1	2	2	2	2	2	5				1					1	1	1	1		0	0	1	0	1	0	0	0	0	1	1
1965-10-26	58	1	1	2	2	2	2	2	6				1					1	1	1	1		0	0	0	0	0	0	0	0	0	0	0
1986-12-03	37	1	1	4	2	2	2	2	5				1					1	1	1	1		0	0	0	0	0	0	0	0	0	0	0
1974-09-05	49	1	1	2		2	2	2	6				1					1	1	1	1		0	0	0	0	0	0	0	0	0	0	0
1971-03-25	52	1	1	2		2	2	2	6				1					1	1	1	1		0	0	0	0	0	0	0	0	0	0	0
1970-11-09	53	2	1	2	2	2	2	2	5	2				1				1	1	1	1		1	1	1	1	1	1	1	1	1	1	0
1990-10-15	33	1	1	4	2	2	2	2	5	2				1				1	1	1	1		0	0	0	0	0	0	0	0	0	0	0
1957-08-04	66	1	1	1	2	2	2	2	6					1				1	1	1	1		0	0	0	0	0	0	0	0	0	0	0
1978-09-18	45	1	1	6	2	2	2	2	5	2					1			1	1		1		0	0	0	0	0	0	0	0	0	0	1
1963-04-17	60	1	2	3	2	2	2	1	4	2						1		1	1	1	2		0	0	0	0	0	0	0	0	0	0	0
1970-12-20	53	1	2	2	2	2	2	2	4	2						1		1	1	1	2		0	0	0	0	0	0	0	0	0	0	0
1970-09-12	53	1	1	2	2	2	2	2	5	2						1		1	1	1	1		0	1	1	0	0	1	0	1	0	1	0
1966-11-09	57	1	1	2	2	2	2	2	5	2						1		1	1	1	1		0	0	0	0	0	0	0	0	0	0	0
1960-02-15	63	1	1	2	2	2	2	2	5	2						1		1	1	1	1		0	0	0	0	0	0	0	0	0	0	0
1946-07-26	77	1	1	2	2	2	2	2	5	2						1		1	1	1	1		0	0	0	0	0	0	0	0	0	0	1
1976-10-21	47	1	2	3	2	2	2	2	4	2						1		1	1	1	2		0	0	0	0	0	0	0	0	0	1	1
1998-09-28	25	1	2	5	2	2	2	2	4	2						1		1	1	1	2		0	0	0	0	0	0	0	0	0	0	0
1962-11-16	61	1	1	2	2	2	2	2	5	2						1		1	1	1	1		0	1	1	1	0	0	0	0	0	0	1
1954-10-01	69	1	1	2	2	2	2	2	5	2						1		1	1	1	1		1	1	1	1	1	1	1	1	1	1	1
1966-06-24	57	1	1	4	2	2	2	2	5	2						1		1	1	1	1		1	1	1	1	1	1	1	1	1	1	0
1972-08-23	51	1	1	3	1	2	2	2	5	2						1		1	1	1	1		0	0	0	0	0	0	0	0	0	0	0
1958-05-05	65	1	1	2	2	2	2	2	5							1		1	1	1	2		0	0	0	0	0	0	0	0	0	0	1
1954-08-22	69	1	1	2	2	2	2	2	6							1		1	1		2		0	0	0	0	0	0	0	0	0	0	0
1973-07-29	50	1	1	3	2	2	2	2	6							1		1	1	1	1		0	0	0	0	0	0	0	0	0	0	0
1971-12-03	52	1	1	3	2	2	2	1	6							1		1	1	1	1		0	0	0	0	0	0	0	0	0	0	0
1988-11-27	35	1	1	4	2	2	2	2	6							1		1	1	1	1		0	0	0	0	0	0	0	0	0	0	0
1960-05-20	63	1	1	3	2	2	2	2	6								1	1	1	1	1		0	1	0	0	0	0	0	0	0	0	1
1957-01-29	66	1	2	2	2	2	2	1	4	2	1							1	1	1	1		0	1	0	0	0	0	0	0	0	0	0
1990-11-23	33	1	1	4	2	2	2	1	5	2	1							1	1	1	1		0	0	0	0	0	0	0	0	0	0	0
1975-08-08	48	1	1	2	2	2	2	2	5	2	1							1	1	1	1		0	0	0	0	0	0	0	0	0	0	0
1986-11-16	37	1	1	3	2	2	2	2	5	2	1							1	1	1	1		0	0	0	0	0	0	0	0	0	0	0
1965-07-07	58	1	1	3	2	2	2	2	4	2	1							1	1	1	2		0	0	0	0	0	0	0	0	0	0	0
1945-10-03	78	1	1	3	2	2	2	2	6	2	1							1	1	1	1		0	0	0	0	0	0	0	0	0	0	0
1989-11-12	34	1	1	6	2	2	2	2	5	2	1							1	1	1	1		0	0	0	0	0	0	0	0	0	0	0
1977-08-06	46	1	1	3	2	2	2	2	6				1					1	1	1	1		0	0	0	0	0	0	0	0	0	1	0
1967-08-02	56	1	1	2	2	2	2	2	5	2				1				1	1	1	1		0	0	0	0	0	0	0	0	0	0	1
1971-11-02	52	1	2	4	1	2	2	1	4	2						1		1	1	1	2		0	0	0	0	0	0	0	0	0	0	0
1962-11-25	61	1	2	2	2	2	2	2	4	2						1		1	1	1	2		0	0	0	0	0	0	0	0	0	0	0
1964-05-09	59	1	1	4	1	2	2	2	5	2						1		1	1	1	1		0	1	0	0	0	0	0	0	0	0	0
1982-11-14	41	1	1	3	2	2	2	2	5	2						1		1	1	1	1		0	0	0	0	0	0	0	0	0	0	0
1993-07-01	30	2	1	7	2	2	2	2	5	2						1		1	1	1	1		0	0	0	0	0	0	0	0	0	0	0
1977-10-28	46	1	1	1	2	2	2	2	4							1		1	6	1	1		0	0	0	0	0	0	0	0	0	0	0
1955-12-05	68	1	1	2	2	2	2	2	5							1		1	1	1	1		0	0	0	0	0	0	0	0	0	0	0
1991-10-09	32	1	1	3	2	2	2	2	5							1		1	1	1	2		0	0	0	0	0	0	0	0	0	0	0
1977-11-19	46	1	2	3	2	2	2	1	5	2	1							1	1	1	1		1	1	1	1	1	1	1	1	1	1	1
1975-06-25	48	1	1	3	2	2	2	2	5		1							1	1	1	1		0	0	0	0	0	0	0	0	0	0	0
1977-08-24	46	1	1	3	2	2	2	2	5	2				1				1	1	1	1		1	1	1	0	1	1	1	1	1	1	1
1967-04-26	56	1	2	3	2	2	2	1	5	2	1							1	1	1	1		1	1	0	0	0	0	0	0	0	1	1
1964-09-22	59	1	2	3	2	2	2	1	5	2	1							1	1	1	1		1	0	0	0	0	0	0	0	0	0	1
1936-03-21	87	1	1	1	2	2	2	2	1		1							1	1	1	2		1	1	1	1	1	1	1	1	1	1	1
1970-11-02	53	1	1	2	2	2	2	2	4		1							1	4	2	1		1	0	0	0	0	0	0	0	0	0	1
1949-08-02	74	1	1	2	2	2	2	2	5		1							1	1	1	1		1	0	0	0	0	0	0	0	0	0	1
1944-01-03	79	2	2	2	2	2	2	1	5		1							1	1	5	2		1	1	0	0	0	0	0	0	0	0	1
1954-06-03	69	2	1	1	2	2	2	2	5		1							1	1	1	2		1	1	1	1	1	1	1	1	1	1	1
1968-09-16	55	1	1	2	2	2	2	2	5		1							1	1	1	1		0	0	0	0	0	0	0	0	0	0	0
1986-06-19	37	2	1	4	2	2	2	2	5		1							1	1	1	1		1	1	0	1	1	1	0	1	1	1	1
1949-07-09	74	1	1	2	2	2	2	2	6		1							1	1	1	1		0	1	0	1	0	0	0	0	0	0	1
1945-01-22	78	1	1	2	2	2	2	2	5			1						1	1	1	1		0	0	0	0	0	0	0	0	0	0	1
1968-07-27	55	2	1	3	2	2	2	2	5			1						1	1	1	1		0	0	0	1	0	0	0	0	0	0	0
1964-02-28	59	1	1	1	2	2	2	2	6			1						1	1	1	1		1	1	0	1	1	0	1	1	1	1	1
1987-07-24	36	2	1	2	2	2	2	2	5			1						1	1	1	1		1	1	1	1	1	1	1	1	1	1	1
1974-04-01	49	1	1	2	2	2	2	2	6	2			1					1	1	1	1		1	1	0	1	1	1	1	1	0	1	1
1960-11-26	63	1	1	1	2	2	2	2	4				1					1	1	1	1		1	1	1	1	1	1	1	1	1	1	1
1957-12-17	66	1	1	1	2	2	2	2	5				1					1	1	1	1		1	1	1	1	1	0	1	0	1	1	1
1947-08-22	76	1	1	1	2	2	2	2	6				1					1	1	1	1		1	1	0	0	0	0	0	0	0	0	1
1957-02-14	66	1	2	1	2	2	2	1	4	2				1				1	1	1	2		0	0	0	1	0	0	0	0	0	1	1
1955-03-11	68	1	2	2	2	2	2	1	4	2				1				1	1	1	1		0	0	0	0	1	1	0	1	0	1	1
1960-10-28	63	1	2	1	2	2	2	2	4	2				1				1	1	1	1		1	1	0	1	1	0	0	0	0	1	1
1953-07-15	70	2	1	1	2	2	2	2	5	2				1				1	1	1	1		1	1	1	1	1	0	1	0	0	1	1
1966-03-14	57	1	2	2	2	2	2	2	5	2				1				1	1	1	1		1	1	1	1	1	1	1	0	1	1	1
1976-04-02	47	1	1	3	2	2	2	2	4	2				1				1	1	1	2		0	0	0	0	0	0	0	0	0	0	1
1965-03-29	58	1	2	2	2	2	2	2	5	2				1				1	1	1	1		1	0	1	0	1	0	1	0	1	1	1
1971-11-20	52	2	1	2	2	2	2	2	5	2				1				1	1	1	1		0	0	0	0	0	0	0	0	0	0	0
1986-05-10	37	2	2	3	2	2	2	2	5	2				1				1	1	1	1		1	1	1	1	1	1	1	1	1	1	1
1940-06-28	83	1	2	3	2	2	2	2	6	2				1				1	1	1	1		0	1	0	0	0	0	0	0	0	0	1
1986-10-05	37	1	1	4	1	2	2	1	5					1				1	1	1	1		0	0	0	0	0	0	0	0	0	0	0
1986-07-14	37	1	1	3	2	2	2	2	5					1				1	1	1	1		0	0	0	0	0	0	0	0	0	0	0
1988-11-05	35	1	1	6	2	2	2	2	5					1				1	1	1	2		0	0	1	0	0	0	0	1	1	1	0
1976-07-06	47	1	1	3	2	2	2	2	5					1				1	1	1	2		0	0	0	0	0	0	0	0	0	0	0
1966-05-03	57	1	1	3	2	2	2	2	5					1				1	1	1	1		0	1	0	0	0	0	0	0	0	0	0
1958-07-06	65	1	1	2	2	2	2	2	6					1				1	1	1	1		0	0	0	1	0	0	0	0	0	0	1
1966-01-26	57	1	1	2	2	2	2	2	6					1				1	1	1	1		0	0	0	0	0	0	0	0	0	0	1
1962-02-13	61	2	1	2	2	2	2	2	5					1				1	1	1	1		1	1	1	1	1	1	1	1	1	1	1
1966-01-08	57	1	2	3	2	2	2	2	4	2						1		1	1	1	1		1	0	1	1	1	1	1	1	0	1	1
1963-11-19	60	1	2	3	2	2	2	2	4	2						1		1	1	1	1		1	1	1	0	1	0	0	0	1	1	1
1989-12-09	34	1	1	4	2	2	2	2	4	2						1		1	1	1	1		0	1	1	1	1	1	0	1	1	1	1
1954-01-22	69	1	1	2	2	2	2	2	5							1		1	1	1	2		0	0	0	0	0	0	0	0	0	0	1
1948-09-09	75	1	1	3	2	2	2	2	6							1		1	1	1	1		1	1	1	1	1	1	1	1	1	1	1
1981-01-24	42	2	1	3	2	2	2	2	6								1	1	1	1	1		0	1	0	1	0	0	0	0	0	1	1
1973-06-11	50	1	1	2	2	2	2	1	5	2	1							1	1	1	1		0	0	0	1	0	0	0	0	0	1	0
1981-02-03	42	1	1	1	2	2	2	2	4	2	1							1	1	1	1		0	0	0	0	0	0	0	0	0	0	0
1975-10-18	48	1	1	3	2	2	2	1	5	2	1							1	1	1	1		0	0	0	0	0	0	0	0	0	0	0
1970-11-02	53	1	1	2	2	2	2	2	5	2	1							1	1	1	1		0	0	0	0	0	0	0	0	0	0	0
1982-11-07	41	1	1	3	2	2	2	2	5	2	1							1	1	1	1		0	0	0	0	0	0	0	0	0	0	0
1953-05-23	70	2	1	1	2	2	2	2	5		1							1	1	1	1		0	0	0	0	0	0	0	0	0	0	1
1975-09-02	48	1	1	2	2	2	2	2	5		1							1	1	1	2		1	1	0	0	0	1	0	0	0	1	0
1973-02-18	50	1	1	2	2	2	2	2	6		1							1	1	1	1		1	0	0	1	0	0	0	0	0	1	0
1966-06-07	57	1	1	2	2	2	2	2	5		1							1	1	1	1		0	1	1	0	0	1	0	1	1	1	0
1957-10-27	66	1	1	2	2	2	2	2	5		1							1	1	1	1		0	0	0	0	0	0	0	0	0	0	0
1992-04-06	31	1	1	3	2	2	2	2	5		1							1	1	1	2		0	0	0	0	0	0	0	0	0	0	0
1983-08-21	40	1	1	3	2	2	2	2	5		1							1	1	1	1		0	0	0	0	0	0	0	0	0	1	0
1978-10-03	45	1	1	3	2	2	2	2	5		1							1	1	1	1		0	0	0	0	0	0	0	0	0	0	0
1963-01-16	60	1	1	3	2	2	2	2	4		1							1	1	1	1		1	1	0	0	0	0	0	0	0	1	1
1982-11-13	41	1	2	4	2	2	2	2	5		1							1	1	1	2		0	0	0	0	0	0	0	0	0	0	1
1993-11-01	30	1	1	4	2	2	2	2	6		1							1	1	1	1		0	0	0	0	0	0	0	0	0	0	0
1989-06-04	34	2	1	6	2	2	2	2	5		1							1	1	1	2		0	1	1	1	1	1	1	0	1	1	0
1968-04-26	55	1	1	3	2	2	2	1	5		1							1	1	1	1		1	1	1	1	0	0	0	0	1	1	1
1976-12-21	47	1	1	3	2	2	2	2	5		1							1	1	1	1		1	0	1	1	1	0	0	1	1	1	0
1987-11-15	36	1	1	5	2	2	2	2	5		1							1	1	1	2		0	0	0	0	0	0	0	0	0	0	0
1978-04-17	45	1	1	2	2	2	2	1	5		1							1	1	1	1		0	0	0	0	0	0	0	0	0	0	1
1976-08-30	47	1	1	3	2	2	2	1	6		1							1	1	1	1		1	1	1	1	1	1	0	1	1	1	0
1970-11-16	53	1	1	3	2	2	2	1	5		1							1	1	1	1		1	1	0	0	0	0	0	0	0	1	0
1974-01-12	49	1	1	3	2	2	2	2	6		1							1	1	1	1		0	0	0	0	0	0	0	0	0	0	0
1996-03-26	27	1	1	4	2	2	2	2	5	2		1						1	1	1	1		0	0	0	0	0	0	0	0	0	0	0
1990-04-08	33	1	1	4	2	2	2	2	5	2		1						1	1	1	1		0	0	0	0	0	0	0	0	0	0	0
1977-12-06	46	1	1	6	1	2	2	2	1			1						1	1	1	1		0	0	0	0	0	0	0	0	0	0	0
1954-12-24	69	1	1	2	2	2	2	2	5			1						1	1	1	2		1	0	0	0	0	0	0	0	0	0	0
1962-06-24	61	1	1	2	2	2	2	2	5	2			1					1	1	1	1		0	0	0	0	0	0	0	0	0	0	1
1969-08-11	54	1	1	3	2	2	2	2	1				1					1	1	1	1		0	0	0	0	0	0	0	0	0	0	1
1963-10-24	60	2	1	4		2	2	2	5				1					1	1	1	1		0	0	0	0	0	0	0	0	0	0	0
1968-12-10	55	1	1	2	2	2	2	2	5				1					1	1	1	2		0	1	0	0	0	0	0	0	0	1	0
1986-12-04	37	1	1	3	2	2	2	2	5				1					1	1	1	1		0	0	0	0	0	0	0	0	0	0	1
1963-05-19	60	1	1	3	2	2	2	2	5				1					1	1	1	2		0	1	1	1	1	1	0	1	0	1	1
1965-01-03	58	1	1	2	2	2	2	2	5				1					1	1	1	2		0	0	0	0	0	0	0	0	0	0	1
1976-06-12	47	1	1	3	2	2	2	2	5				1					1	1	1	2		0	0	0	0	0	0	0	0	0	1	1
1953-07-04	70	2	1	1	2	2	2	2	6				1					1	1	1	1		0	0	0	0	0	0	0	0	0	0	1
1966-07-16	57	1	2	2	2	2	2	2	4	2						1		1	1	1	2		0	0	0	0	0	0	0	0	0	0	1
1970-01-08	53	1	1	4	2	2	2	2	5	2						1		1	1	1	1		0	0	0	0	0	0	0	0	0	0	0
1970-12-07	53	1	1	3	2	2	2	1	5	2						1		1	1	1	1		0	0	0	0	0	0	0	0	0	0	0
1960-07-02	63	1	1	3	2	2	2	2	5							1		1	1	1	2		0	0	0	0	0	0	0	0	0	0	0
1957-03-23	66	1	1	1	2	2	2	2	6								1	1	1	1	1		0	0	0	0	0	0	0	0	0	0	0
1988-08-08	35	1	1	3	2	2	2	2	5		1							1	1	1	2		0	0	0	0	0	0	0	0	0	0	0
1991-11-22	32	1	1	4	2	2	2	2	5		1							1	1	1	2		0	0	0	0	0	0	0	0	0	0	0
1994-04-02	29	1	1	4	2	2	2	1	4	2		1						1	1	1	2		0	0	0	0	0	0	0	0	0	0	0
1988-04-13	35	1	1	3	2	2	2	2	4				1					1	1	1	2		0	0	0	0	0	0	0	0	0	0	0
1980-07-18	43	1	1	2	2	2	2	2	6								1	1	1	1	1		0	1	0	0	0	0	0	0	0	0	0
1998-12-19	25	1	1	4	2	2	2	2	5	2	1							1	1	1	1		0	1	1	1	1	1	1	1	1	1	0
1966-02-04	57	2	2	2	2	2	2	1	4	2	1							1	1	1	1		1	1	1	1	1	1	1	1	1	1	1
1990-10-06	33	1	1	3	2	2	2	1	4	2	1							1	1	1	1		0	0	0	0	0	0	0	0	0	0	1
1986-07-23	37	1	1	3	2	2	2	1	6	2	1							1	1	1	1		0	1	1	1	1	1	0	1	1	1	0
1975-02-26	48	1	1	1	2	2	2	2	5	2	1							1	1	1	1		1	0	0	0	0	0	0	0	0	0	1
1967-05-08	56	1	2	2	2	2	2	2	4	2	1							1	1	1	2		0	0	0	0	0	0	0	1	0	1	1
1995-08-30	28	1	1	3	2	2	2	2	5	2	1							1	1	1	1		0	0	0	0	0	0	0	0	0	0	0
1984-09-18	39	1	1	3	2	2	2	2	5	2	1							1	1	1	1		0	0	0	0	0	0	0	0	0	0	0
1981-04-16	42	2	1	3	2	2	2	2	5	2	1							1	1	1	1		1	0	0	1	0	1	0	0	0	1	0
1995-05-22	28	1	1	4	2	2	2	2	5	2	1							1	1	1	1		0	0	0	0	0	0	0	0	1	0	0
1993-01-05	30	1	1	4	2	2	2	2	6	2	1							1	1	1	1		0	0	0	1	0	0	0	0	0	0	1
1972-11-17	51	1	2	3	1	2	2	2	4	2	1							1	1	1	1		1	1	1	1	1	1	1	1	1	1	1
1975-09-03	48	1	1	4	1	2	2	2	4	2	1							1	1	1	1		0	0	1	1	0	1	0	1	0	1	0
1985-02-13	38	2	2	2	2	2	2	1	5	2	1							1	1	1	1		0	0	1	1	0	0	0	0	0	1	1
1953-01-25	70	1	2	2	2	2	2	1	5	2	1							1	1	1	1		1	1	1	1	1	1	1	1	1	1	1
1983-10-28	40	1	2	3	2	2	2	1	5	2	1							1	1	1	1		1	0	0	1	0	1	0	0	0	1	1
1985-03-16	38	1	1	3	2	2	2	1	5	2	1							1	1	1	1		0	0	0	0	0	0	0	0	0	0	1
1987-11-21	36	1	2	3	1	2	2	1	5	2	1							1	1	2	1		1	1	1	1	1	1	1	1	0	1	1
1974-08-24	49	1	2	3	2	2	1	2	5	2	1							1	1	1	1		1	1	1	1	1	1	1	1	1	1	1
1970-08-23	53	1	2	2	2	2	2	2	5	2	1							1	1	1	1		1	1	1	0	1	1	0	1	1	1	1
1976-09-10	47	1	1	2	2	2	2	2	5	2	1							1	1	1	1		0	1	1	1	0	0	0	0	0	1	0
1990-02-01	33	1	2	3	2	2	2	2	5	2	1							1	1	1	1		1	1	1	1	1	1	1	1	1	1	1
1976-04-16	47	2	2	3	2	2	2	2	5	2	1							1	1	1	1		1	1	0	1	1	0	0	0	1	1	1
1975-12-12	48	1	2	3	2	2	2	2	5	2	1							1	1	1	1		0	0	0	0	0	0	0	0	0	0	1
1988-10-12	35	1	1	3	2	2	2	2	5	2	1							1	1	1	1		0	1	1	1	1	1	0	1	0	1	0
1973-11-26	50	1	1	3	2	2	2	2	5	2	1							1	1	1	1		1	1	1	1	1	1	1	1	1	1	1
1984-11-22	39	1	1	4	2	2	2	2	5	2	1							1	1	1	1		1	1	0	1	1	1	1	1	1	1	1
1962-11-30	61	1	1	4	2	2	2	2	5	2	1							1	1	1	1		0	0	0	0	0	0	0	0	0	0	1
1976-03-11	47	2	1	2	1	2	2	2	5	2	1							1	1	1	1		0	0	0	0	0	0	0	0	0	0	1
1992-07-17	31	2	2	5	2	2	2	2	6	2	1							1	1	1	1		1	1	1	1	1	0	1	0	1	1	1
1960-02-28	63	2	2	3	1	2	2	2	5	2	1							1	1	1	1		1	1	1	1	1	1	1	1	1	1	1
1960-02-28	63	2	2	3	1	2	2	2	5	2	1							1	1	1	2		1	1	1	1	1	1	1	1	1	1	1
1970-05-03	53	1	1	3	2	2	2	2	1		1							1	1	1	1		0	0	0	0	0	0	0	0	0	0	1
1960-08-30	63	1	1	2	2	2	2	1	5		1							1	1	1	2		1	1	0	1	1	1	0	0	0	1	1
1983-08-16	40	1	1	3	2	2	2	2	5		1							1	1	1	2		0	1	1	0	0	0	0	0	0	1	0
1976-12-15	47	1	1	3	2	2	2	2	6		1							1	1	1	1		0	0	0	0	0	0	0	0	0	0	0
1978-10-25	45	2	1	2	2	2	2	2	5		1							1	1	1	1		1	1	1	1	1	0	1	0	0	1	0
1969-04-22	54	1	1	3	2	2	2	2	6		1							1	1	1	1		1	0	0	0	0	0	0	0	0	0	1
1986-03-30	37	1	1	3	2	2	2	2	5	2		1						1	1	1	1		0	0	0	0	0	0	0	0	0	0	0
1963-09-27	60	2	1	4	2	2	2	2	6			1						1	1	1	1		1	1	1	1	1	1	1	1	1	1	0
1938-12-13	85	1	1	1	2	2	2	2	4	2				1				1	1	1	1		0	0	0	0	0	1	0	1	0	0	1
1970-09-11	53	1	1	2	2	2	2	1	5	2				1				1	1	1	1		1	1	0	1	0	0	0	0	0	1	1
1995-10-09	28	1	2	4	2	2	2	2	5	2				1				1	1	1	1		0	0	1	1	0	0	0	0	0	1	1
1996-04-09	27	1	1	3	2	2	2	1	5	1	1							1	1	1	1		0	0	0	0	0	0	0	0	0	0	0
1977-11-19	46	1	1	3	2	2	2	1	5	1	1							1	1	1	1		1	1	1	1	1	0	0	0	0	1	0
1982-03-02	41	1	2	3	2	2	2	1	5	2	1							1	1	1	1		1	0	0	0	0	0	0	0	0	0	1
1969-11-17	54	1	2	3	2	2	2	1	5	2	1							1	1	1	1		0	0	0	0	0	0	0	0	0	1	1
1969-09-15	54	1	2	3	2	2	2	1	5	2	1							1	1	1	1		1	1	1	1	1	1	1	0	1	1	1
1978-02-18	45	1	1	3	2	2	2	1	5	2	1							1	1	1	1		0	1	0	0	0	0	0	0	0	0	1
1969-12-28	54	1	1	3	2	2	2	1	5	2	1							1	1	2	1		1	1	1	1	1	1	1	1	1	1	1
1989-01-23	34	1	1	4	2	2	2	1	5	2	1							1	1	1	1		1	1	1	1	1	1	0	1	1	1	0
1978-07-12	45	1	2	6	2	2	2	1	4	2	1							1	1	1	1		0	1	0	0	0	0	0	0	0	0	1
1974-12-28	49	1	2	2	1	2	2	1	4	2	1							1	1	1	1		1	0	0	0	0	0	0	0	0	1	1
1980-03-17	43	1	1	4	1	2	2	1	4	2	1							1	1	1	1		0	1	0	0	0	0	0	0	0	0	1
2003-04-30	20	2	1	3	2	2	2	2	5	2	1							1	1	1	1		1	1	1	1	1	1	1	1	1	1	1
1956-06-16	67	2	2	1	2	2	2	2	4	2	1							1	1	1	1		1	1	0	0	0	0	0	0	0	1	1
1947-06-18	76	1	2	1	2	2	2	2	4	2	1							1	1	1	2		1	0	0	0	0	0	0	0	1	1	1
1962-03-11	61	2	1	1	2	2	2	2	4	2	1							1	1	1	1		0	0	0	0	0	0	0	0	0	0	0
1967-12-08	56	1	2	2	2	2	2	2	5	2	1							1	1	1	1		1	1	1	1	1	0	1	1	1	1	1
1959-08-02	64	1	2	2	2	2	2	2	4	2	1							1	1	1	1		1	0	0	0	0	0	0	0	0	0	1
1956-12-22	67	1	2	2	2	2	2	2	4	2	1							1	1	1	1		0	1	0	0	0	0	0	0	0	0	1
1971-10-24	52	2	1	2	2	2	2	2	4	2	1							1	1	1	1		0	0	0	1	0	0	0	0	0	1	1
1969-05-20	54	2	1	2	2	2	2	2	5	2	1							1	1	1	1		1	1	1	1	1	1	1	0	1	1	1
1960-12-12	63	1	1	2	2	2	2	2	4	2	1							1	1	1	2		0	0	0	0	0	0	0	0	0	0	1
1958-11-23	65	1	1	2	2	2	2	2	5	2	1							1	1	1	1		1	1	1	1	1	1	1	1	1	1	1
1953-08-19	70	1	1	2	2	2	2	2	5	2	1							1	1	1	1		0	0	0	0	0	0	0	0	0	0	1
1994-08-31	29	2	2	3	2	2	2	2	5	2	1							1	1	1	1		0	0	0	0	0	0	0	0	0	0	1
1993-03-30	30	2	2	3	2	2	2	2	5	2	1							1	1	1	1		1	1	0	1	1	0	0	0	0	1	1
1988-01-28	35	1	2	3	2	2	2	2	5	2	1							1	1	1	1		1	0	1	0	0	0	0	1	1	1	1
1986-06-11	37	2	2	3	2	2	2	2	6	2	1							1	1	1	1		0	0	0	1	0	0	0	0	0	1	1
1985-10-08	38	1	2	3	2	2	2	2	5	2	1							1	1	1	1		1	1	1	1	1	1	1	1	1	1	1
1984-06-04	39	1	2	3	2	1	2	2	5	2	1							1	1	1	1		1	1	1	1	1	1	1	1	1	1	1
1984-03-04	39	1	2	3	2	2	2	2	5	2	1							1	1	1	1		0	1	0	0	0	0	0	0	0	1	1
1982-07-01	41	1	2	3	2	2	2	2	5	2	1							1	1	1	1		1	1	1	1	1	1	1	1	1	1	1
1980-05-25	43	2	2	3	2	2	2	2	4	2	1							1	1	1	2		1	1	1	1	1	1	1	1	1	1	1
1980-03-23	43	2	2	3	2	2	2	2	4	2	1							1	1	1	1		0	0	0	0	0	0	0	0	0	0	1
1978-06-19	45	1	2	3	2	2	2	2	5	2	1							1	1	1	1		1	1	0	1	1	0	1	0	0	1	1
1978-02-11	45	1	2	3	2	2	2	2	4	2	1							1	1	1	1		0	1	0	1	0	0	0	0	0	1	1
1966-10-19	57	1	2	3	2	2	2	2	5	2	1							1	1	1	1		1	1	1	1	1	1	1	0	1	1	1
1963-11-04	60	1	2	3	2	2	2	2	4	2	1							1	1	1	1		1	0	0	0	1	0	0	0	0	0	1
1994-11-03	29	1	1	3	2	2	2	2	4	2	1							1	1	1	1		0	0	0	0	0	0	0	0	0	0	1
1991-03-16	32	1	1	3	2	2	2	2	5	2	1							1	1	1	1		1	1	1	1	0	1	0	0	0	1	1
1990-11-26	33	1	1	3	2	2	2	2	4	2	1							1	1	1	2		1	0	0	0	0	0	0	0	0	0	1
1973-12-01	50	2	1	3	2	2	2	2	5	2	1							1	1	1	1		1	1	1	1	1	0	0	0	0	1	1
1971-04-30	52	1	1	3	2	2	2	2	5	2	1							1	1	1	1		0	1	0	0	0	0	0	1	0	0	1
1969-07-28	54	2	1	3	2	2	2	2	5	2	1							1	4	2	1		1	1	1	1	1	0	1	0	1	1	1
1962-02-05	61	1	1	3	2	2	2	2	4	2	1							1	1	1	1		1	1	0	1	1	0	0	0	0	1	1
2001-08-18	22	2	2	4	2	2	2	2	5	2	1							1	1	1	1		1	1	1	1	1	1	1	1	1	1	1
2000-09-26	23	1	2	4	2	2	2	2	5	2	1							1	1	1	1		1	1	0	1	0	0	1	0	0	1	1
1999-03-01	24	2	2	4	2	2	2	2	5	2	1							1	1	1	1		1	1	1	1	1	1	1	1	1	1	1
1998-04-20	25	2	2	4	2	2	2	2	4	2	1							1	1	1	1		0	0	0	0	1	0	0	0	0	1	1
1985-10-03	38	2	2	4	2	2	2	2	4	2	1							1	1	1	1		1	1	1	1	0	1	0	0	0	1	1
1981-04-14	42	2	1	4	2	2	2	2	4	2	1							1	1	1	2		1	1	0	1	1	1	0	1	1	1	1
1977-12-02	46	1	1	4	2	2	2	2	5	2	1							1	1	1	1		1	1	1	1	1	0	0	1	1	1	1
1968-11-13	55	1	1	4	2	2	2	2	5	2	1							1	1	1	1		0	1	0	0	0	0	0	1	0	0	1
1963-04-03	60	1	1	4	2	2	2	2	4	2	1							1	1	1	1		1	1	1	1	1	0	1	0	0	1	1
1988-07-27	35	2	1	5	2	2	2	2	4	2	1							1	1	1	1		1	1	1	1	0	0	1	1	1	1	1
1988-10-21	35	1	2	6	2	2	2	2	5	2	1							1	1	1	1		1	1	1	1	1	1	1	1	1	1	1
1982-01-14	41	1	1	6	2	2	2	2	5	2	1							1	1	1	1		1	1	0	1	0	0	0	0	0	0	1
1975-09-11	48	1	1	6	2	2	2	2	6	2	1							1	1	1	1		1	1	1	1	1	1	0	1	1	1	1
1964-10-21	59	1	1	6	2	2	2	2	6	2	1							1	1	1	1		0	1	0	1	1	0	0	0	1	1	1
1970-08-13	53	1	2	2	1	2	2	2	4	2	1							1	1	1	1		0	0	0	0	0	0	0	0	0	0	1
1980-12-28	43	1	2	3	1	2	2	2	4	2	1							1	1	1	1		0	0	0	0	0	0	0	0	0	0	1
1968-06-02	55	1	2	3	1	2	2	2	5	2	1							1	1	1	1		1	1	1	1	1	1	1	1	1	1	1
1967-02-12	56	1	2	3	1	2	2	2	4	2	1							1	4	1	1		1	1	0	0	1	0	0	0	0	1	1
1956-01-10	67	2	2	3	1	2	2	2	4	2	1							1	1	1	1		1	1	1	1	1	1	1	1	0	1	1
1973-06-09	50	2	1	3	1	2	2	2	4	2	1							1	1	1	1		0	0	0	0	0	0	0	0	0	1	1
1970-12-08	53	1	1	3	1	2	2	2	5	2	1							1	1	2	1		0	0	0	0	0	0	0	0	0	0	1
1967-10-04	56	1	1	3	1	2	2	2	4	2	1							1	1	1	1		1	1	0	0	1	0	0	0	0	1	1
1989-12-07	34	1	2	4	1	2	2	2	5	2	1							1	1	1	1		1	1	1	1	1	1	1	1	1	1	1
1963-06-06	60	2	2	5	1	2	2	2	4	2	1							1	1	1	1		1	1	1	1	1	1	1	1	1	1	1
1985-07-30	38	2	1	6	1	2	2	2	5	2	1							1	1	5	1		0	0	0	0	0	0	0	0	0	0	0
1973-09-09	50	2	1	6	1	2	2	2	5	2	1							1	1	1	1		1	1	1	1	1	0	1	1	1	1	1
1977-12-03	46	1	2	7	1	2	2	2	5	2	1							1	1	1	1		0	0	0	0	0	0	0	0	0	0	1
2000-04-09	23	1	1	4	2	2	2	1	5	2	1							1	1	1	1		1	1	1	1	1	1	1	1	1	1	0
1975-11-04	48	1	2	2	2	2	2	1	5	2	1							1	1	1	1		1	1	1	1	1	1	0	0	0	1	1
1968-04-23	55	1	2	2	2	2	2	1	5	2	1							1	1	1	1		1	1	1	1	1	1	1	1	1	1	1
1980-11-12	43	2	1	2	2	2	2	1	5	2	1							1	1	1	1		0	0	0	0	0	0	0	0	0	0	1
1995-05-20	28	2	1	3	2	2	2	1	5	2	1							1	1	1	1		1	1	1	1	1	1	0	1	1	1	1
1973-08-12	50	1	1	3	2	2	2	1	5	2	1							1	1	1	1		0	0	0	0	0	0	0	0	0	0	1
1970-10-17	53	1	1	3	2	2	2	1	5	2	1							1	4	2	1		1	1	1	1	1	1	1	1	1	1	1
1967-12-19	56	1	1	3	2	2	2	1	5	2	1							1	1	1	1		0	0	0	0	0	0	0	0	0	0	1
2001-03-14	22	1	1	4	2	2	2	1	5	2	1							1	1	1	1		1	1	1	1	1	1	0	0	0	1	1
1995-11-13	28	1	1	4	2	2	2	1	5	2	1							1	1	1	1		0	1	1	1	0	1	1	1	0	1	1
1964-01-30	59	1	2	4	1	2	2	1	5	2	1							1	1	1	1		1	1	1	1	0	0	0	1	1	1	1
1969-09-15	54	2	2	1	2	2	2	2	5	2	1							1	1	1	1		0	0	0	1	0	0	0	0	0	0	1
1978-01-07	45	1	2	2	2	2	2	2	5	2	1							1	1	1	1		1	0	0	0	0	0	0	0	0	0	1
1958-10-24	65	2	2	2	2	2	2	2	5	2	1							1	1	1	1		0	0	0	0	0	0	0	1	0	0	1
1983-02-12	40	2	1	2	2	2	2	2	5	2	1							1	1	1	1		0	1	0	0	0	0	0	0	1	0	1
1978-06-04	45	2	1	2	2	2	2	2	5	2	1							1	1	1	1		1	1	1	1	1	1	1	1	1	1	1
1974-08-09	49	1	1	2	2	2	2	2	5	2	1							1	1	1	1		0	0	0	0	0	0	0	0	0	0	1
1963-05-13	60	1	1	2	2	2	2	2	5	2	1							1	1	1	1		1	1	1	1	1	1	1	0	1	1	1
1961-06-16	62	2	1	2	2	2	2	2	5	2	1							1	1	1	1		1	1	1	1	1	1	1	1	1	1	1
1961-04-18	62	1	1	2	2	2	2	2	5	2	1							1	1	1	1		0	0	0	0	0	0	0	0	0	1	1
1997-09-11	26	1	2	3	2	2	2	2	5	2	1							1	1	1	1		1	1	0	1	1	0	1	1	1	1	1
1990-10-19	33	1	2	3	2	2	2	2	5	2	1							1	1	1	1		1	1	1	1	0	1	1	0	1	1	1
1976-11-13	47	2	2	3	2	2	2	2	5	2	1							1	1	1	1		1	1	1	1	1	1	1	1	1	1	1
1974-11-17	49	2	2	3	2	2	2	2	5	2	1							1	1	1	1		1	0	0	0	0	0	0	0	0	0	1
1958-06-30	65	1	2	3	2	2	2	2	5	2	1							1	1	1	1		1	0	0	0	1	0	0	0	0	1	1
1999-08-09	24	1	1	3	2	2	2	2	5	2	1							1	1	1	1		0	0	0	0	0	0	0	0	0	0	0
1996-04-27	27	1	1	3	2	2	2	2	5	2	1							1	1	1	1		0	0	0	0	0	0	0	1	0	1	1
1995-10-07	28	1	1	3	2	2	2	2	5	2	1							1	1	1	1		1	1	1	1	1	1	0	1	1	1	1
1992-09-06	31	1	1	3	2	2	2	2	5	2	1							1	1	1	1		0	0	0	0	0	0	0	0	0	0	0
1988-09-30	35	1	1	3	2	2	2	2	5	2	1							1	1	1	1		1	1	1	1	1	1	1	1	1	1	1
1974-05-16	49	1	1	3	2	2	2	2	5	2	1							1	1	1	1		1	1	0	0	0	1	0	0	0	1	1
1973-11-12	50	1	1	3	2	2	2	2	5	2	1							1	1	1	1		0	0	0	0	0	0	0	0	0	0	1
1972-09-21	51	2	1	3	2	2	2	2	5	2	1							1	1	1	1		1	1	1	1	1	1	1	0	1	1	1
1972-01-07	51	1	1	3	2	2	2	2	5	2	1							1	1	1	1		1	0	1	1	1	0	0	0	0	1	1
1967-04-07	56	1	1	3	2	2	2	2	5	2	1							1	1	1	1		1	1	1	0	1	0	1	0	1	1	1
1964-08-11	59	1	1	3	2	2	2	2	5	2	1							1	1	1	1		1	1	1	1	1	0	0	0	1	1	1
1957-10-03	66	2	1	3	2	2	2	2	5	2	1							1	1	1	1		0	0	0	0	0	0	0	0	0	0	1
1972-08-28	51	1	2	4	2	2	2	2	5	2	1							1	1	1	1		0	0	0	0	0	0	0	0	0	0	1
1994-12-15	29	1	1	4	2	2	2	2	5	2	1							1	1	1	1		0	1	1	0	1	0	1	1	1	1	0
1992-01-16	31	2	1	4	2	2	2	2	5	2	1							1	1	1	1		0	0	0	0	0	0	0	0	0	0	1
1976-03-07	47	1	1	4	2	2	2	2	5	2	1							1	1	1	1		1	1	1	1	1	0	1	0	0	1	1
1988-12-10	35	1	2	6	2	2	2	2	5	2	1							1	1	1	1		1	1	0	1	0	0	0	0	0	1	1
1984-08-05	39	1	2	6	2	2	2	2	5	2	1							1	1	1	1		0	0	0	0	0	0	0	1	0	0	0
1967-12-10	56	1	2	6	2	2	2	2	5	2	1							1	1	1	1		1	1	0	1	1	0	0	0	1	1	1
1978-10-19	45	2	1	6	2	2	2	2	5	2	1							1	1	1	1		0	0	0	0	0	0	0	1	0	1	1
1962-06-18	61	1	2	2	1	2	2	2	5	2	1							1	4	1	1		1	1	0	0	0	0	1	0	0	1	1
1968-03-19	55	2	1	3	1	2	2	2	5	2	1							1	1	1	1		1	1	1	1	1	1	1	1	1	1	0
1963-04-28	60	1	1	3	1	2	2	2	5	2	1							1	1	1	1		1	0	0	0	0	0	0	0	0	0	1
1952-03-17	71	1	1	3	1	2	2	2	5	2	1							1	1	1	1		1	1	1	1	1	1	1	0	1	1	1
1972-11-10	51	1	1	4	1	2	2	2	5	2	1							1	1	1	1		0	1	0	0	0	0	0	0	0	0	1
1982-12-31	41	1	2	6	1	2	2	2	5	2	1							1	1	1	1		0	1	1	1	1	1	0	1	0	1	1
1964-11-16	59	1	1	6	1	2	2	2	5	2	1							1	1	1	1		1	1	1	1	1	1	1	1	1	1	1
1981-10-07	42	1	2	4	2	2	2	1	5	2	1							1	1	2	1		0	0	0	0	0	0	0	0	0	0	0
1972-06-22	51	1	2	1	2	2	2	2	6	2	1							1	1	1	1		1	0	0	0	0	0	0	0	0	0	1
1984-11-11	39	2	1	1	2	2	2	2	6	2	1							1	1	1	1		0	1	1	1	0	1	0	1	0	1	1
1949-12-07	74	1	1	2	2	2	2	2	5	2	1							1	1	1	1		1	1	1	1	1	1	1	1	1	1	1
1991-06-05	32	1	2	3	2	2	2	2	6	2	1							1	1	1	1		0	0	0	0	0	0	0	0	0	1	1
1958-12-06	65	2	2	3	2	2	2	2	5	2	1							1	1	1	2		0	0	0	0	0	0	0	0	0	1	1
1983-03-24	40	2	1	3	2	2	2	2	6	2	1							1	1	1	1		0	0	0	0	0	0	0	0	0	0	0
1968-07-24	55	2	1	3	2	2	2	2	5	2	1							1	1	1	1		1	1	0	1	0	0	0	0	1	1	1
1986-10-21	37	2	2	4	2	2	2	2	5	2	1							1	1	1	1		1	0	0	0	0	0	0	0	0	0	1
2000-09-30	23	1	1	4	2	2	2	2	5	2	1							1	1	1	1		0	1	1	0	0	0	0	0	0	0	0
1969-10-04	54	1	1	4	2	2	2	2	5	2	1							1	1	1	1		1	1	1	1	1	1	0	0	1	1	0
1956-07-15	67	1	1	4	2	2	2	2	5	2	1							1	1	1	1		0	1	0	0	0	0	0	0	0	1	0
1996-05-07	27	1	2	6	2	2	2	2	6	2	1							1	1	1	1		0	1	0	0	1	0	1	1	0	1	1
1967-04-22	56	1	2	3	1	2	2	2	5	2	1							1	1	1	1		1	1	1	1	1	1	0	1	1	1	0
1986-04-27	37	2	2	5	2	2	2	2	7	2	1							1	1	1	1		0	0	0	0	0	0	0	0	0	0	1
1976-10-14	47	2	2	6	1	2	2	2	6	2	1							1	1	1	1		1	0	0	0	0	0	0	0	0	1	1
1971-05-25	52	1	1	2	2	2	2	1	5		1							1	4	2	1		0	0	0	0	0	0	0	0	0	0	1
1985-09-13	38	1	1	4	2	2	2	1	5		1							1	1	1	1		0	0	0	0	0	1	0	0	0	1	1
1974-10-15	49	2	1	2	2	2	2	2	5		1							1	1	1	1		0	0	0	0	0	0	0	0	0	0	1
1965-12-13	58	1	1	2	2	2	2	2	5		1							1	4	1	1		1	1	1	1	1	1	1	1	1	1	1
1963-02-20	60	2	1	2	2	2	2	2	4		1							1	1	1	2		1	1	1	1	1	1	1	1	1	1	0
1962-07-19	61	1	1	2	2	2	2	2	6		1							1	4	1	1		1	1	1	1	1	1	1	1	1	1	1
1982-09-26	41	1	1	3	2	2	2	2	5		1							1	1	1	1		1	1	1	1	1	1	1	1	1	1	1
1987-03-06	36	1	1	4	2	2	2	2	5		1							1	1	1	2		1	0	0	0	0	0	0	0	0	1	1
1982-01-01	41	1	1	5	2	2	2	2	6		1							1	1	1	1		0	1	0	0	1	1	0	1	0	1	1
1972-02-08	51	1	1	5	2	2	2	2	5		1							1	1	1	1		1	1	1	1	1	0	1	1	1	1	1
1994-12-18	29	1	1	6	2	2	2	2	5		1							1	1	1	1		0	1	1	1	0	0	0	1	1	1	1
1973-04-23	50	1	1	3	2	2	2	2	5		1							1	1	1	1		1	1	1	1	1	0	0	0	0	1	1
1962-05-13	61	1	1	3	2	2	2	2	5		1							1	1	1	1		1	0	0	0	0	0	0	0	0	0	1
1969-08-04	54	1	1	2	2	2	2	2	5		1							1	1	1	1		1	1	1	1	1	0	1	0	1	1	1
1967-04-18	56	1	1	3	2	2	2	2	5		1							1	1	1	2		1	1	0	0	0	0	0	0	0	0	1
1965-08-08	58	1	1	3	2	2	2	2	5		1							1	1	1	2		0	0	0	0	0	0	0	0	0	0	1
1944-07-14	79	1	1	4	2	2	2	2	7		1							1	1	1	1		1	1	1	1	1	1	1	0	1	1	1
1969-08-17	54	1	1	3	2	2	2	1	7	2		1						1	1	1	1		1	1	0	0	0	0	0	0	0	1	1
1973-09-18	50	1	2	4	1	2	2	1	6	2		1						1	1	1	1		1	1	1	1	1	1	1	1	1	1	1
1979-08-08	44	1	2	2	2	2	2	2	5	2		1						1	1	1	1		1	1	1	1	1	0	1	1	1	1	1
1977-05-05	46	1	2	2	2	2	2	2	5	2		1						1	1	1	1		1	0	0	0	0	0	0	0	0	0	1
1973-04-05	50	2	2	2	2	2	2	2	5	2		1						1	1	1	1		0	0	0	0	0	0	0	0	0	0	1
1962-07-08	61	1	2	2	2	2	2	2	5	2		1						1	1	1	1		1	0	0	0	0	0	0	0	0	0	1
1962-06-13	61	1	2	2	2	2	2	2	5	2		1						1	1	1	1		1	0	0	0	0	0	0	0	0	1	1
1974-01-21	49	1	1	2	2	2	2	2	5	2		1						1	1	1	1		0	0	0	0	0	0	0	0	0	0	1
1965-11-27	58	2	1	2	2	2	2	2	5	2		1						1	1	1	1		1	1	1	1	1	1	1	0	1	1	1
1974-07-18	49	1	2	3	2	2	2	2	5	2		1						1	1	1	1		1	1	0	0	0	0	0	0	0	1	1
1969-11-29	54	1	2	3	2	2	2	2	4	2		1						1	1	1	1		1	1	1	1	1	1	1	1	1	1	1
1984-02-22	39	1	1	3	2	2	2	2	6	2		1						1	1	1	1		0	1	1	1	1	0	1	1	1	1	1
1982-09-02	41	2	1	3	2	2	2	2	5	2		1						1	1	1	1		1	1	1	1	1	1	1	1	1	1	1
1979-07-02	44	1	1	3	2	2	2	2	5	2		1						1	1	1	1		1	1	1	1	1	1	1	0	1	1	1
1973-12-21	50	1	1	3	2	2	2	2	5	2		1						1	1	1	1		1	1	1	0	1	0	1	0	0	1	1
1963-07-06	60	2	2	4	2	2	2	2	5	2		1						1	1	1	1		1	1	0	1	1	0	0	0	0	1	1
1961-02-11	62	1	2	4	2	2	2	2	5	2		1						1	1	1	1		1	1	1	1	1	1	1	1	1	1	1
1954-11-11	69	1	2	4	2	2	2	2	5	2		1						1	1		1		1	1	1	1	1	1	1	1	1	1	1
1971-05-05	52	1	2	6	2	2	2	2	5	2		1						1	1	1	1		1	1	1	1	1	1	1	1	1	1	1
2000-08-10	23	2	1	6	2	2	2	2	5	2		1						1	1	1	1		1	1	0	1	1	0	0	0	0	1	1
1966-04-16	57	1	1	2	1	2	2	2	5	2		1						1	1	1	1		0	0	0	0	0	0	0	0	0	0	1
1956-05-17	67	2	1	2	1	2	2	2	5	2		1						1	1	1	1		1	1	0	1	1	0	0	0	0	1	1
1975-05-01	48	1	2	3	1	2	2	2	5	2		1						1	1	1	1		0	1	1	1	1	0	0	1	0	1	1
1983-05-22	40	2	1	3	1	2	2	2	5	2		1						1	1	1	1		1	1	0	0	0	0	0	0	0	0	1
1951-10-30	72	1	2	5	1	2	2	2	5	2		1						1	1	1	1		1	1	0	0	1	0	0	0	0	1	1
1988-11-03	35	2	2	6	1	2	2	2	5	2		1						1	1	1	1		1	1	1	1	1	0	0	0	1	1	1
1981-11-09	42	2	2	6	1	2	2	2	5	2		1						1	1	1	1		1	1	1	1	1	0	1	0	1	1	1
1971-06-15	52	1	2	2	2	2	2	1	5	2		1						1	1	1	1		0	0	0	0	0	0	0	0	0	0	1
1969-09-14	54	1	1	2	2	2	2	1	5	2		1						1	1	1	1		1	1	1	1	1	1	1	1	1	1	1
1990-10-09	33	2	1	3	2	2	2	1	5	2		1						1	1	1	1		1	1	1	1	1	0	1	1	1	1	1
1977-01-23	46	1	1	3	2	2	2	1	5	2		1						1	1	1	1		1	0	0	0	0	0	0	0	0	0	1
1968-12-28	55	1	1	3		2	2	2	5	2		1						1	1	1	1		0	1	0	0	0	0	0	0	0	0	0
1970-08-11	53	2	2	2	2	2	2	2	5	2		1						1	1	1	1		1	1	1	1	1	0	1	0	1	1	1
1969-01-21	54	1	2	2	2	2	2	2	5	2		1						1	1	1	1		1	1	0	1	1	0	0	0	0	1	1
1967-04-01	56	2	2	2	2	2	2	2	5	2		1						1	1	1	1		0	1	0	0	0	0	0	0	0	0	1
1982-12-03	41	1	1	2	2	2	2	2	5	2		1						1	1	1	1		0	0	0	0	0	0	0	0	0	0	1
1974-09-16	49	1	1	2	2	2	2	2	5	2		1						1	1	1	1		0	0	0	0	0	0	0	0	0	0	1
1967-12-16	56	2	1	2	2	2	2	2	5	2		1						1	1	1	1		1	1	1	1	1	0	1	0	1	1	1
1966-08-10	57	1	1	2	2	2	2	2	5	2		1						1	1	1	1		0	0	0	0	0	0	0	0	0	0	1
1966-04-03	57	1	2	3	2	2	2	2	5	2		1						1	1	1	1		1	1	1	1	1	0	0	0	1	1	1
1958-01-07	65	2	2	3	2	2	2	2	5	2		1						1	1	1	1		1	1	0	0	0	0	0	0	0	1	1
1990-10-02	33	2	1	3	2	2	2	2	5	2		1						1	1	1	1		1	1	1	1	1	1	1	1	1	1	1
1983-08-05	40	2	1	3	2	2	2	2	5	2		1						1	1	1	1		1	1	0	1	1	1	1	1	1	1	1
1973-02-07	50	1	1	3	2	2	2	2	5	2		1						1	1	1	1		1	1	1	1	1	1	0	1	1	1	1
1963-01-26	60	1	1	3	2	2	2	2	5	2		1						1	1	1	1		1	1	1	1	1	1	1	1	1	1	1
1999-09-24	24	2	1	4	2	2	2	2	5	2		1						1	1	1	1		1	1	1	1	1	1	1	1	1	1	1
1981-07-16	42	1	2	7	2	2	2	2	5	2		1						1	1	1	1		1	1	0	0	0	0	0	0	0	1	1
1968-11-07	55	1	2	3	1	2	2	2	5	2		1						1	1	1	1		1	1	1	1	1	1	1	1	1	1	1
1958-04-20	65	1	2	3	1	2	2	2	5	2		1						1	1	1	1		1	1	0	0	0	0	0	0	0	1	1
1951-03-06	72	1	1	1	2	2	2	2	6	2		1						1	1	1	1		1	0	0	0	0	0	0	0	0	0	1
1986-11-04	37	1	2	2	2	2	2	2	5	2		1						1	1	1	1		1	1	1	1	1	0	0	0	0	1	1
1975-12-07	48	1	2	2	2	2	2	2	5	2		1						1	1	1	1		1	1	1	1	1	0	0	0	1	1	1
1973-12-08	50	2	2	2	2	2	2	2	5	2		1						1	1	1	1		1	1	1	1	1	0	1	0	1	1	1
1988-07-23	35	1	1	2	2	2	2	2	6	2		1						1	1	1	1		1	1	1	1	1	0	1	1	1	1	1
1967-03-29	56	1	1	2	2	2	2	2	6	2		1						1	1	1	1		1	1	1	1	1	1	1	1	1	1	1
1972-12-01	51	1	2	2	1	2	2	2	5	2		1						1	1	1	1		0	1	0	1	0	0	0	0	0	1	1
1957-01-17	66	2	2	5	1	2	2	2	5	2		1						1	1	1	1		1	1	1	1	1	1	1	1	1	1	1
1956-12-04	67	1	2	2	2	2	2	2	7	2		1						1	1	1	1		0	0	0	0	0	0	0	0	0	0	1
1966-06-12	57	1	1	2	2	2	2	2	6	2		1						1	1	1	1		0	0	0	0	0	0	0	0	0	0	1
1977-10-17	46	1	2	2	1	2	2	2	6	2		1						1	1	1	1		1	1	1	1	1	0	0	1	1	1	1
1966-09-05	57	1	1	1	2	2	2	2	5			1						1	1	1	1		0	1	0	0	0	0	0	0	0	0	1
1950-06-29	73	1	1	1	2	2	2	2	5			1						1	1	1	2		1	1	1	1	1	0	0	0	1	1	1
1964-08-03	59	1	1	2	2	2	2	2	5			1						1	1	1	1		1	1	1	1	1	0	1	1	1	1	1
1963-04-28	60	2	1	2	2	2	2	2	7			1						1	1	1	1		0	0	0	0	0	0	0	0	0	0	1
1981-07-12	42	2	1	3	2	2	2	2	5			1						1	1	1	1		1	1	0	0	0	0	0	0	0	0	1
1974-02-26	49	1	1	3	2	2	2	2	5			1						1	1	1	1		1	0	0	0	0	0	0	0	0	0	1
1977-12-29	46	1	1	2	2	2	2	1	5			1						1	1	1	1		1	0	1	1	1	1	0	0	1	1	1
1971-11-13	52	1	1	2	2	2	2	2	6			1						1	1	1	1		1	0	0	1	1	1	0	1	0	1	1
1967-12-30	56	1	1	2	2	2	2	2	6			1						1	1	1	1		0	0	0	0	0	0	0	0	0	0	1
1981-10-10	42	2	1	3	2	2	2	2	5			1						1	1	1	1		1	1	1	1	1	1	1	0	0	1	1
1969-10-01	54	1	1	3	2	2	2	2	5			1						1	1	1	1		1	0	0	0	0	0	0	0	0	0	1
1956-12-25	67	1	1	2	1	2	2	2	5			1						1	1	1	1		1	1	0	0	0	0	0	0	0	0	1
1970-05-03	53	1	1	2	2	2	2	1	5	1			1					1	1	1	1		1	1	1	1	1	0	1	1	1	1	1
1957-10-12	66	1	2	1	2	2	2	1	4	2			1					1	1	1	1		1	1	1	1	1	1	1	1	1	1	1
1989-10-01	34	1	2	3	2	2	2	1	6	2			1					1	1	1	1		0	0	0	0	0	0	0	0	0	0	0
1984-04-10	39	1	2	3	2	2	2	1	4	2			1					1	1	1	1		1	1	1	1	1	1	1	1	1	1	1
1981-02-01	42	1	2	3	2	2	2	1	5	2			1					1	1	2	1		1	1	0	0	0	0	0	0	0	0	1
1990-09-10	33	1	1	4	2	2	2	1	4	2			1					1	1	1	1		1	1	1	1	1	1	1	1	1	1	1
1982-12-21	41	1	1	2		2	2	2	5	2			1					1	1	1	1		1	1	1	1	1	1	0	1	1	1	1
1957-11-10	66	2	2	1	2	2	2	2	5	2			1					1	1	1	1		1	1	1	1	1	1	1	1	1	1	1
1978-08-01	45	1	2	2	2	2	2	2	4	2			1					1	1	1	1		0	1	1	0	0	0	0	0	0	1	1
1962-11-20	61	1	1	2	2	2	2	2	6	2			1					1	1	1	1		1	1	1	1	1	1	1	1	1	1	1
1956-02-21	67	1	1	2	2	2	2	2	4	2			1					1	1	1	1		1	0	0	0	0	0	0	0	0	0	1
1997-03-13	26	1	2	3	2	2	2	2	6	2			1					1	1	1	1		1	0	0	0	0	0	0	0	0	0	1
1999-09-20	24	1	1	3	2	2	2	2	5	2			1					1	1	1	1		0	0	0	0	0	0	0	0	0	1	1
1994-04-18	29	1	1	3	2	2	2	2	4	2			1					1	1	1	2		1	1	1	1	1	1	1	0	1	1	1
1993-07-22	30	2	1	3	2	2	2	2	5	2			1					1	1	1	1		1	0	0	0	0	0	0	0	0	0	1
1991-01-18	32	1	1	3	2	2	2	2	5	2			1					1	1	1	1		1	1	1	1	1	1	1	1	1	1	0
1984-04-10	39	2	1	3	2	2	2	2	4	2			1					1	1	1	1		1	1	1	1	1	1	1	0	1	1	1
1979-06-27	44	1	1	3	2	2	2	2	4	2			1					1	1	2	2		1	1	1	0	1	1	0	0	0	1	1
1975-04-11	48	1	1	3	2	2	2	2	4	2			1					1	1	1	1		1	0	0	0	0	0	0	0	0	0	1
1966-10-09	57	1	1	3	2	2	2	2	5	2			1					1	1	1	1		1	1	0	0	1	1	0	0	0	1	1
1988-12-26	35	2	2	5	2	2	2	2	4	2			1					1	1	1	1		1	1	1	1	1	1	1	1	1	1	1
1998-10-23	25	2	1	6	2	2	2	2	4	2			1					1	1	1	1		0	0	0	0	0	0	0	0	0	0	1
1953-07-03	70	1	2	1	1	2	2	2	4	2			1					1	1	1	1		1	1	0	0	0	0	0	0	0	0	1
1962-08-04	61	1	1	3	1	2	2	2	5	2			1					1	1	1	1		1	1	1	1	1	1	0	0	0	1	1
1998-02-14	25	1	2	2	2	2	2	1	5	2			1					1	1	1	1		0	0	0	0	0	0	0	0	0	0	1
1974-05-25	49	1	1	2	2	2	2	1	5	2			1					1	1	1	1		0	0	0	0	0	0	0	0	0	1	1
1944-01-24	79	1	1	1	2	2	2	2	5	2			1					1	1	1	1		0	0	0	0	0	0	0	0	0	0	1
1990-11-18	33	1	2	2	2	2	2	2	5	2			1					1	1	1	1		1	1	0	1	1	1	1	1	1	1	1
1974-12-03	49	1	2	2	2	2	2	2	5	2			1					1	1	1	1		0	1	1	1	0	0	0	0	0	1	1
1968-02-04	55	1	2	2	2	2	2	2	5	2			1					1	1	1	1		1	1	0	1	1	0	0	0	0	1	1
1973-05-08	50	2	1	2	2	2	2	2	5	2			1					1	1	1	1		1	1	0	1	1	0	1	0	0	1	1
1965-06-17	58	2	1	2	2	2	2	2	5	2			1					1	1	1	1		0	1	0	0	0	0	0	0	0	1	1
1979-02-01	44	1	2	3	2	2	2	2	5	2			1					1	1	1	1		0	0	0	0	0	0	0	0	0	0	1
1994-03-02	29	1	1	3	2	2	2	2	5	2			1					1	1	1	1		0	0	0	0	0	0	0	0	0	0	1
1989-10-26	34	1	1	3	2	2	2	2	5	2			1					1	1	1	1		0	1	1	1	0	0	1	0	0	1	0
1982-10-15	41	1	1	3	2	2	2	2	5	2			1					1	1	1	1		1	1	1	1	1	1	1	1	1	1	1
1978-08-07	45	1	1	3	2	2	2	2	5	2			1					1	1	1	1		0	0	0	0	0	0	0	0	0	0	1
1964-12-25	59	1	1	3	2	2	2	2	5	2			1					1	1	1	1		0	1	0	0	0	0	0	0	0	0	1
1997-06-09	26	2	1	4	2	2	2	2	5	2			1					1	1	1	1		0	0	0	0	0	0	0	0	0	0	1
1995-11-11	28	1	1	4	2	2	2	2	5	2			1					1	1	1	1		0	0	0	0	0	1	0	0	0	0	0
1960-02-28	63	1	1	4	2	2	2	2	5	2			1					1	1	1	1		1	1	0	0	1	0	0	0	0	1	1
1988-10-16	35	1	2	6	2	2	2	2	5	2			1					1	1	1	1		0	0	0	0	0	0	0	0	0	0	1
1994-03-07	29	1	1	6	2	2	2	2	5	2			1					1	1	1	1		0	0	0	0	0	0	0	0	0	0	0
1972-10-14	51	2	1	3	1	2	2	2	5	2			1					1	1	1	1		0	1	0	0	0	0	0	0	0	0	0
1969-12-28	54	2	1	4	1	2	2	2	5	2			1					1	1	1	1		1	1	1	1	1	1	1	1	1	1	1
1987-12-16	36	2	1	6	1	2	2	2	5	2			1					1	1	1	1		1	1	1	1	1	1	1	1	1	1	1
1973-09-20	50	2	2	2	2	2	2	2	5	2			1					1	1	1	1		1	1	1	1	1	1	1	0	1	1	1
1983-12-08	40	1	2	3	2	2	2	2	5	2			1					1	1	1	1		1	1	1	1	1	0	0	1	1	1	1
1977-10-16	46	1	1	4	1	2	2	2	6	2			1					1	1	1	1		1	1	1	1	1	0	1	0	1	1	1
1995-05-12	28	1	1	7	1	2	2	2	5	2			1					1	1	1	1		1	0	0	0	0	0	0	0	0	0	1
1960-06-05	63	1	1	1	2	2	2	1	5				1					1	1	1	1		1	0	0	0	0	0	0	0	0	0	1
1982-10-12	41	2	1	2	2	2	2	1	5				1					1	1	1	1		1	0	1	1	1	1	0	0	0	1	1
1974-10-05	49	1	1	2	2	2	2	2	5				1					1	1	1	1		1	1	1	1	1	1	1	1	1	1	1
1966-02-08	57	1	1	2	2	2	2	2	5				1					1	1	1	2		0	1	0	0	0	0	0	0	0	0	1
1985-11-21	38	1	1	3	2	2	2	2	4				1					1	1	1	1		0	0	0	0	0	0	0	0	0	1	0
1949-10-31	74	1	1	2	2	2	2	2	5				1					1	1	1	2		0	0	0	0	1	0	0	0	0	1	1
1991-12-01	32	1	2	3	2	2	2	1	4	1				1				1	1	1	1		0	0	0	0	0	1	0	0	0	0	0
1990-07-02	33	1	2	2	2	2	2	1	5	2				1				1	1	1	2		0	0	0	0	0	0	0	0	0	0	0
1992-08-31	31	1	2	3	2	2	2	1	4	2				1				1	1	2	1		1	0	0	0	1	0	0	0	1	1	1
1999-06-17	24	1	1	3	2	2	2	1	5	2				1				1	1	1	1		0	0	0	0	0	0	0	0	0	0	0
1986-06-02	37	1	1	3	2	2	2	1	5	2				1				1	1	1	1		0	0	0	0	0	0	0	0	0	0	0
1998-10-20	25	1	1	6	2	2	2	1	5	2				1				1	1	1	1		0	0	0	0	0	0	0	0	0	0	0
2003-10-12	20	1	1	3	1	2	2	2	5	2				1				1	1	1	1		0	0	0	0	0	0	0	0	0	0	0
1964-10-11	59	2	1	1	2	2	2	2	5	2				1				1	1	1	1		0	0	0	0	1	0	0	0	0	0	0
1973-01-22	50	1	2	2	2	2	2	2	5	2				1				1	1	1	1		1	1	0	1	1	0	0	0	1	1	1
1995-12-23	28	1	1	2	2	2	2	2	5	2				1				1	1	1	1		0	0	0	0	0	0	0	0	0	0	0
1995-03-17	28	1	1	2	2	2	2	2	5	2				1				1	1	1	1		0	0	0	0	0	0	0	0	0	0	0
1981-09-01	42	1	1	2	2	2	2	2	5	2				1				1	1	1	1		0	0	0	0	0	0	0	0	0	0	0
1970-11-14	53	1	1	2	2	2	2	2	5	2				1				1	1	1	1		1	1	0	1	1	0	0	0	0	1	1
1947-12-09	76	2	1	2	2	2	2	2	5	2				1				1	1	1	1		0	0	0	0	0	0	0	0	0	0	1
1981-12-09	42	1	2	3	2	2	2	2	5	2				1				1	1	1	1		1	0	0	0	0	0	0	0	0	1	1
1979-09-22	44	1	2	3	2	2	2	2	6	2				1				1	1	1	1		1	1	1	1	1	1	1	1	1	1	1
1952-05-29	71	1	2	3	2	2	2	2	5	2				1				1	1	1	1		0	1	1	0	0	1	0	0	0	1	1
1997-09-19	26	1	1	3	2	2	2	2	5	2				1				1	1	1	1		0	1	0	0	0	0	0	0	0	0	0
1994-09-21	29	1	1	3	2	2	2	2	4	2				1				1	1	1	1		0	0	0	0	0	0	0	0	0	0	0
1985-04-24	38	1	1	3	2	2	2	2	6	2				1				1	1	1	1		0	0	0	0	0	0	0	0	0	0	0
1968-11-08	55	1	1	3	2	2	2	2	5	2				1				1	1	1	1		1	1	0	1	0	0	0	0	0	1	1
1966-06-05	57	1	1	4	2	2	2	2	5	2				1				1	1	1	1		1	0	0	0	0	0	0	0	0	0	1
1983-12-01	40	1	1	6	2	2	2	2	5	2				1				1	1	1	1		1	1	1	1	1	0	1	1	1	1	0
1991-06-11	32	1	1	7	1	2	2	2	4	2				1				1	1	1	1		0	0	0	0	0	0	0	0	0	0	0
1985-10-09	38	1	1	7	1	2	2	2	5	2				1				1	1	1	1		0	1	1	0	0	1	0	1	0	1	0
1978-10-20	45	1	1	2	2	2	2	1	5	2				1				1	1	1	1		0	0	0	0	0	0	0	0	0	0	0
1997-06-02	26	1	1	3	2	2	2	1	5	2				1				1	1	1	1		0	0	0	0	0	0	0	0	0	0	0
1990-04-11	33	1	1	3	2	2	2	1	5	2				1				1	1	1	1		1	1	1	1	1	1	1	1	1	1	1
1991-02-02	32	1	1	4	2	2	2	1	5	2				1				1	1	1	1		0	0	0	0	0	0	0	0	0	0	0
1994-04-07	29	1	1	3	2	2	2	2	5	2				1				1	1	1	1		0	1	0	0	0	0	0	0	0	0	0
1991-12-01	32	2	1	3	2	2	2	2	5	2				1				1	1	1	1		1	0	1	0	0	0	0	0	0	1	0
1987-10-20	36	1	1	3	2	2	2	2	5	2				1				1	1	1	1		0	0	0	0	0	0	0	0	0	0	0
1984-06-22	39	1	1	3	2	2	2	2	5	2				1				1	1	1	1		1	1	0	0	0	0	0	0	0	0	0
1981-02-23	42	1	1	3	2	2	2	2	5	2				1				1	1	1	1		0	0	0	0	0	0	0	0	0	0	0
1973-04-05	50	1	1	3	2	2	2	2	5	2				1				1	1	1	1		0	0	0	0	0	0	0	0	0	0	0
1961-09-13	62	1	2	4	2	2	2	2	5	2				1				1	1	1	1		0	0	0	0	0	0	0	0	0	0	1
1993-02-28	30	1	2	6	2	2	2	2	5	2				1				1	1	1	1		0	0	0	0	0	0	0	0	0	0	0
1984-02-11	39	1	1	6	2	2	2	2	5	2				1				1	1	1	1		0	0	0	0	0	0	0	0	0	0	0
1968-12-01	55	2	1	2	1	2	2	2	5	2				1				1	1	1	1		0	0	0	0	0	0	0	0	0	0	0
1982-08-22	41	1	2	3	1	2	2	2	5	2				1				1	1	1	1		1	1	1	1	1	1	1	1	1	1	1
1990-01-12	33	1	1	3	1	2	2	2	5	2				1				1	1	1	1		0	1	1	1	1	0	1	0	1	1	0
1976-10-06	47	1	1	3	2	2	2	1	6	2				1				1	1	1	1		0	1	0	0	0	0	0	0	0	1	0
1971-05-09	52	1	2	3	2	2	2	2	6	2				1				1	1	1	1		0	0	0	0	0	0	0	0	0	0	1
1978-10-31	45	1	1	3	2	2	2	2	5					1				1	1	1	2		0	0	0	0	0	0	0	0	0	0	0
1946-07-23	77	1	1	3	2	2	2	2	5					1				1	1	1	2		0	1	0	0	0	0	0	0	0	0	1
1990-07-19	33	1	1	4	2	2	2	2	6					1				1	1	1	1		0	0	0	0	0	0	0	0	0	0	0
1968-07-21	55	1	1	2	2	2	2	2	5					1				1	1	1	2		0	0	0	0	0	0	0	0	0	0	0
1969-03-23	54	1	1	3	2	2	2	2	5					1				1	1	1	1		0	0	0	0	0	0	0	0	0	0	0
1962-07-14	61	1	1	3	2	2	2	2	5					1				1	1	1	2		1	1	1	1	1	1	1	1	1	1	1
1995-12-04	28	1	1	4	2	2	2	2	5					1				1	1	1	2		0	0	0	0	0	0	0	0	0	0	0
1980-07-18	43	1	1	3	2	2	2	2	6					1				1	1	1	1		0	1	1	0	0	0	0	0	0	0	0
1967-12-06	56	1	1	3	2	2	2	2	6					1				1	1	1	1		1	1	1	1	1	0	1	1	0	1	1
1949-04-08	74	1	1	2	2	2	2	2	5	2					1			1	1	1	1		0	0	0	0	0	0	0	0	0	0	1
1963-11-24	60	1	1	7	1	2	2	2	5	2					1			1	1	1	1		1	1	0	0	0	0	0	1	1	1	1
1952-11-25	71	1	2	3	2	2	2	2	5	2					1			1	1	1	1		1	1	1	1	1	0	0	1	1	1	1
1979-05-22	44	1	2	6	1	2	2	2	5	2					1			1	1	1	1		0	1	1	0	0	1	0	1	1	1	1
1963-10-19	60	1	1	3	2	2	2	2	5						1			1	1	1	1		1	1	1	1	1	1	0	1	1	1	1
1969-08-22	54	1	1	2	2	2	2	1	4	2						1		1	1	1	2		1	1	0	1	1	0	0	0	0	1	1
1959-04-10	64	1	1	2	2	2	2	1	5	2						1		1	1	1	1		1	1	1	1	1	0	0	0	1	1	1
1985-01-15	38	1	2	3	2	2	2	1	4	2						1		1	1	1	2		1	1	1	1	1	1	1	0	1	1	1
1958-09-19	65	1	2	3	2	2	2	1	4	2						1		1	1	1	2		1	1	1	1	1	0	1	1	1	1	1
1980-03-12	43	1	1	3	2	2	2	1	5	2						1		1	1	1	1		1	1	1	1	1	1	0	1	1	1	1
1955-12-24	68	1	1	3	2	2	2	1	5	2						1		1	1	1	1		1	0	0	0	0	0	0	0	0	0	1
1988-06-10	35	1	2	3	1	2	2	1	4	2						1		1	1	1	1		1	0	1	0	1	1	1	1	1	1	1
1987-08-04	36	1	2	4	1	2	2	1	4	2						1		1	1	1	2		1	0	1	0	1	0	0	1	0	1	1
1972-10-25	51	1	2	6	1	2	2	1	4	2						1		1	1	1	1		1	1	0	1	1	1	0	0	1	1	1
1959-01-15	64	1	2	1	2	2	2	2	4	2						1		1	1	1	1		1	0	0	0	0	0	0	0	0	0	1
1982-12-07	41	2	1	1	2	2	2	2	5	2						1		1	1	1	1		0	0	0	0	0	0	0	0	0	0	1
1976-10-26	47	2	1	1	2	2	2	2	5	2						1		1	1	1	1		1	1	0	1	1	1	0	0	1	1	1
1993-12-06	30	1	2	2	2	2	2	2	4	2						1		1	1	1	1		1	0	0	0	0	0	0	0	0	0	1
1982-08-24	41	1	2	2	2	2	2	2	4	2						1		1	1	1	2		1	1	0	1	0	0	0	0	0	0	1
1981-08-30	42	1	2	2	2	2	2	2	4	2						1		1	1	1	2		1	1	1	1	1	1	1	1	1	1	1
1972-11-13	51	1	2	2	2	2	2	2	5	2						1		1	1	1	1		0	0	0	0	0	0	0	0	0	0	1
1992-09-01	31	1	2	3	2	2	2	2	4	2						1		1	1	1	1		1	1	1	1	1	1	0	0	1	1	1
1988-06-11	35	1	2	3	2	2	2	2	4	2						1		1	1	1	2		1	1	1	1	1	0	1	1	1	1	1
1981-10-20	42	1	2	3	2	2	2	2	4	2						1		1	1	1	2		0	0	0	0	0	0	0	0	0	0	0
1978-06-20	45	1	2	3	2	2	2	2	4	2						1		1	1	1	2		1	1	0	0	1	0	1	1	0	1	1
1976-09-02	47	2	2	3	2	2	2	2	5	2						1		1	1	1	1		1	1	0	1	1	0	0	0	0	1	1
1976-02-26	47	1	2	3	2	2	2	2	5	2						1		1	1	1	1		1	1	1	1	1	0	0	0	1	1	1
1975-06-26	48	1	2	3	2	2	2	2	4	2						1		1	1	1	1		0	0	0	0	0	0	0	0	0	0	1
1964-06-16	59	1	2	3	2	2	2	2	4	2						1		1	1	1	2		1	0	0	0	0	0	0	0	0	0	1
1962-03-07	61	1	2	3	2	2	2	2	5	2						1		1	1	1	1		1	0	1	1	0	0	0	0	1	1	1
1978-12-19	45	2	1	3	2	2	2	2	5	2						1		1	1	1	1		1	1	1	1	1	1	1	1	1	1	1
1962-01-18	61	1	1	3	2	2	2	2	5	2						1		1	1	1	1		1	1	1	1	1	0	1	0	1	1	1
1984-10-29	39	1	2	4	2	2	2	2	4	2						1		1	1	1	1		1	1	1	1	1	0	0	0	0	1	1
1964-08-14	59	1	2	4	2	2	2	2	4	2						1		1	1	1	1		1	0	0	0	0	0	0	0	0	0	1
1990-04-30	33	1	1	4	2	2	2	2	5	2						1		1	1	1	1		1	1	0	0	0	0	0	0	0	1	0
1991-11-09	32	2	2	5	2	2	2	2	4	2						1		1	1	1	2		0	1	1	1	1	1	1	0	1	1	1
1967-06-28	56	1	2	2	1	2	2	2	5	2						1		1	1	1	1		0	0	0	0	0	0	0	0	0	0	1
1964-11-11	59	1	2	2	1	2	2	2	4	2						1		1	1	1	1		0	0	0	0	0	0	0	0	0	0	1
1989-11-30	34	1	2	2	2	2	2	1	5	2						1		1	1	1	1		1	1	1	1	1	1	1	1	1	1	1
1976-12-16	47	1	2	1	2	2	2	2	5	2						1		1	1	1	1		0	0	0	0	0	0	0	0	0	0	1
1969-02-10	54	1	1	2	2	2	2	2	5	2						1		1	1	1	1		0	1	0	0	0	0	0	0	0	1	1
1956-09-20	67	2	1	2	2	2	2	2	5	2						1		1	1	1	1		0	0	0	0	0	0	0	0	0	0	1
1962-02-01	61	1	2	4	2	2	2	2	5	2						1		1	1	1	1		1	0	0	0	0	0	0	0	0	0	1
1982-09-28	41	1	1	4	2	2	2	2	5	2						1		1	1	1	1		1	1	1	1	1	1	1	1	1	1	1
1980-09-18	43	1	2	2	1	2	2	2	5	2						1		1	1	1	1		1	1	1	1	1	1	1	1	1	1	1
1978-12-05	45	1	1	3	2	2	2	2	5	2						1		1	1	1	2		1	1	1	1	1	0	1	1	1	1	1
1984-08-19	39	2	1	1	2	2	2	2	1							1		1	1	1	2		1	1	1	1	1	1	1	1	1	1	1
1988-08-06	35	1	1	5	2	1	2	1	5							1		1	1	1	1		1	1	0	1	1	0	0	0	1	1	1
1953-03-21	70	1	1	1	2	2	2	2	6							1		1	1	1	2		0	0	0	0	0	0	0	0	0	0	1
1966-11-17	57	1	1	2	2	2	2	2	5							1		1	1	1	2		0	0	0	0	0	0	0	0	0	0	1
1932-12-23	91	1	1	1	2	2	2	2	5							1		1	1	1	1		1	0	0	0	0	0	0	0	0	0	1
1959-04-28	64	1	1	2	2	2	2	2	5							1		1	1	1	2		0	0	0	0	0	0	0	0	0	0	1
1978-09-18	45	1	1	2	1	2	2	2	5							1		1	6	1	1		0	0	0	0	0	0	0	0	0	0	1
1960-05-01	63	1	1	1	2	2	2	2	6							1		1	1	1	1		0	0	0	0	0	0	0	0	0	1	1
1979-11-11	44	1	1	3	2	2	2	2	6							1		1	1	1	1		1	1	0	0	1	0	0	0	0	1	1
1975-10-04	48	1	1	3	1	2	2	2	5								1	1	1	1	1		0	0	0	0	0	0	0	0	0	0	0
1969-03-20	54	1	2	2	2	2	2	2	5								1	1	1	1	1		0	0	0	0	0	0	0	0	0	0	1
1970-02-02	53	1	1	1	2	2	2	2	6								1	1	1	1	1		0	0	0	0	0	0	0	0	0	0	1
1987-01-06	36	1	2	2	2	2	2	1	5	1	1							1	1	1	1		1	0	0	0	0	0	0	0	0	0	0
1957-07-11	66	2	1	1	2	2	2	1	6	2	1							1	1	1	1		1	0	0	0	0	0	0	0	0	0	1
1993-07-15	30	1	1	2	2	2	2	1	5	2	1							1	1	2	1		1	1	1	1	1	1	1	1	1	1	0
1970-08-16	53	1	1	2	2	2	2	1	4	2	1							1	1	1	2		0	0	0	0	0	0	0	0	0	0	0
1963-09-25	60	1	1	2	2	2	2	1	5	2	1							1	1	1	1		1	0	0	1	1	0	0	1	1	1	0
1963-03-27	60	1	1	2	2	2	2	1	4	2	1							1	1	1	2		0	0	0	0	0	0	0	0	0	0	0
1994-10-30	29	1	2	3	2	2	2	1	4	2	1							1	1	1	2		0	0	0	0	0	0	0	0	0	1	0
1981-09-23	42	2	2	3	2	2	2	1	4	2	1							1	1	1	2		0	0	0	0	0	0	0	0	0	0	0
1992-12-07	31	1	1	3	2	2	2	1	5	2	1							1	1	1	1		0	0	0	0	0	0	0	0	0	0	0
1986-05-28	37	2	1	3	2	2	2	1	5	2	1							1	1	1	1		0	1	1	1	1	1	1	0	0	1	1
1981-09-30	42	1	1	3	2	2	2	1	5	2	1							1	1	1	1		0	0	0	0	0	0	0	0	0	0	0
1977-10-27	46	1	1	3	2	2	2	1	5	2	1							1	1	1	1		0	1	1	0	0	0	0	0	0	1	1
1976-08-18	47	1	1	3	2	2	2	1	5	2	1							1	1	1	1		1	1	1	1	1	1	1	1	1	1	0
1974-10-26	49	1	1	3	2	2	2	1	4	2	1							1	1	1	1		0	0	0	0	0	0	0	0	0	0	0
1973-11-04	50	1	1	3	2	2	2	1	5	2	1							1	1	1	1		1	1	0	0	1	1	1	1	1	1	1
1973-06-22	50	1	1	3	2	2	2	1	5	2	1							1	1	1	1		1	1	1	0	0	0	0	1	0	1	0
1964-12-18	59	2	1	3	2	2	2	1	4	2	1							1	1	1	1		0	0	0	0	0	0	0	0	0	0	0
1964-11-19	59	1	1	3	2	2	2	1	4	2	1							1	1	1	1		0	0	0	0	0	0	0	0	0	0	1
1964-11-13	59	1	1	3	2	2	2	1	4	2	1							1	1	1	1		1	1	0	0	0	0	0	0	0	1	1
1998-03-21	25	1	1	4	2	2	2	1	5	2	1							1	1	1	1		0	0	0	0	0	0	0	0	0	0	0
1990-09-12	33	1	1	4	2	2	2	1	5	2	1							1	1		1		0	0	0	0	0	0	0	0	0	0	0
1984-07-11	39	2	1	4	2	2	2	1	4	2	1							1	4	2	2		0	0	0	0	0	0	0	0	0	0	0
1977-12-29	46	1	1	4	2	2	2	1	5	2	1							1	1	1	1		0	0	0	0	0	0	0	0	0	0	0
1977-07-05	46	1	1	4	2	2	2	1	5	2	1							1	1	1	1		0	1	1	1	0	0	0	1	0	1	0
1970-02-07	53	2	1	2	1	2	2	1	5	2	1							1	1	1	1		0	1	0	0	0	0	0	0	0	0	1
1969-02-13	54	2	1	2	1	2	2	1	5	2	1							1	1	1	1		1	1	1	1	1	1	1	1	1	1	0
1972-09-03	51	1	1	3	1	2	2	1	4	2	1							1	1	2	1		0	0	0	0	0	0	0	0	0	0	0
1996-10-19	27	1	1	4	1	2	2	1	5	2	1							1	1	1	1		0	0	1	1	0	0	1	1	1	1	0
1975-03-03	48	1	1	4	1	2	2	1	5	2	1							1	1	1	1		0	0	0	0	0	0	0	0	0	0	0
1995-09-08	28	1	1	6	1	2	2	1	5	2	1							1	1	1	1		0	0	0	0	0	0	0	0	0	0	0
1980-11-07	43	1	1	7	1	2	2	1	5	2	1							1	1	1	1		0	0	0	0	0	0	0	0	0	0	0
2000-03-27	23	1	1	4	2	2	2	2	5	2	1							1	1	1	1		0	0	0	0	0	0	1	0	0	0	0
1951-10-29	72	1	1	1	2	2	2	2	4	2	1							1	1	1	2		0	0	0	0	0	0	0	0	0	0	0
1970-01-24	53	1	2	2	2	2	2	2	4	2	1							1	1	1	2		0	0	0	0	0	0	0	0	0	1	0
1994-01-27	29	1	1	2	2	2	2	2	5	2	1							1	1	1	1		0	0	0	0	0	0	0	0	0	0	0
1992-10-10	31	1	1	2	2	2	2	2	4	2	1							1	1	1	1		0	1	1	0	0	0	0	1	0	1	0
1982-08-10	41	2	1	2	2	2	2	2	5	2	1							1	1	2	1		0	1	1	1	0	0	0	0	0	1	0
1980-01-21	43	1	1	2	2	2	2	2	5	2	1							1	1	1	1		0	0	0	0	0	0	0	0	0	0	0
1978-12-28	45	1	1	2	2	2	2	2	5	2	1							1	1	1	1		0	0	0	0	0	0	0	0	0	0	0
1977-09-29	46	1	1	2	2	2	2	2	5	2	1							1	1	1	1		0	0	0	0	0	0	0	0	0	0	0
1969-04-11	54	1	1	2	2	2	2	2	5	2	1							1	1	1	1		0	0	0	0	0	0	0	0	0	0	0
1967-03-28	56	2	1	2	2	2	2	2	4	2	1							1	1	1	1		0	0	0	0	0	0	0	0	0	0	0
1965-06-15	58	1	1	2	2	2	2	2	5	2	1							1	1	1	1		0	0	0	0	0	0	0	0	0	0	1
1963-02-08	60	2	1	2	2	2	2	2	4	2	1							1	1	1	2		1	1	0	1	1	0	1	0	0	1	0
1960-10-25	63	1	1	2	2	2	2	2	6	2	1							1	1	1	1		0	0	0	0	0	0	0	0	0	0	1
1960-05-26	63	1	1	2	2	2	2	2	6	2	1							1	1	1	1		0	0	0	0	0	0	0	0	0	0	1
1958-11-05	65	1	1	2	2	2	2	2	5	2	1							1	1	1	1		0	0	0	0	0	0	0	0	0	0	0
1991-04-13	32	1	2	3	2	2	2	2	5	2	1							1	1	1	1		0	0	0	0	0	0	0	0	0	0	0
1989-11-19	34	2	2	3	2	2	2	2	5	2	1							1	1	1	1		0	0	0	0	0	0	0	0	0	0	0
1987-09-14	36	1	2	3	2	2	2	2	4	2	1							1	1	1	2		0	0	0	0	0	0	0	0	0	0	0
1974-02-02	49	2	2	3	2	2	2	2	4	2	1							1	1	1	2		1	1	0	0	0	0	0	0	0	1	1
2002-04-15	21	1	1	3	2	2	2	2	4	2	1							1	6	1	1		0	1	0	0	0	1	0	0	0	1	0
2000-10-18	23	1	1	3	2	2	2	2	5	2	1							1	1	1	1		1	1	1	1	1	0	1	1	1	1	0
2000-01-22	23	1	1	3	2	2	2	2	5	2	1							1	1	1	1		0	0	0	0	0	0	0	0	0	0	0
2000-01-05	23	2	1	3	2	2	2	2	5	2	1							1	1	1	1		0	0	0	0	0	0	0	0	0	0	0
1997-12-25	26	1	1	3	2	2	2	2	5	2	1							1	1	1	1		0	0	0	0	0	0	0	0	0	0	0
1997-05-01	26	1	1	3	2	2	2	2	5	2	1							1	1	1	1		0	1	0	1	0	0	0	0	0	1	0
1994-08-04	29	1	1	3	2	2	2	2	4	2	1							1	1	1	1		0	0	0	0	0	0	0	0	0	0	0
1991-11-02	32	1	1	3	2	2	2	2	5	2	1							1	1	1	1		0	0	0	0	0	0	0	0	0	0	1
1988-11-26	35	2	1	3	2	2	2	2	5	2	1							1	1	1	1		0	0	0	0	0	0	0	0	0	0	0
1988-03-13	35	2	1	3	2	2	2	2	4	2	1							1	1	1	1		0	0	0	0	0	0	0	0	0	0	0
1988-03-08	35	1	1	3	2	2	2	2	5	2	1							1	1	1	1		1	1	1	0	1	1	0	1	1	1	1
1988-02-23	35	1	1	3	2	2	2	2	5	2	1							1	1	1	1		1	1	1	1	1	1	1	1	1	1	0
1986-11-14	37	1	1	3	2	2	2	2	6	2	1							1	1	1	1		1	1	1	1	1	1	1	1	1	1	0
1986-09-01	37	1	1	3	2	2	2	2	4	2	1							1	1	1	1		0	1	1	0	0	0	0	1	0	1	0
1985-07-15	38	1	1	3	2	2	2	2	5	2	1							1	1	1	1		0	1	0	0	0	0	0	0	0	0	1
1985-05-24	38	2	1	3	2	2	2	2	5	2	1							1	1	1	1		0	0	0	0	0	0	0	0	0	0	0
1984-12-21	39	2	1	3	2	2	2	2	4	2	1							1	1	1	1		0	1	0	0	0	1	0	0	0	1	0
1984-07-20	39	1	1	3	2	2	2	2	5	2	1							1	1	1	1		0	1	0	0	0	0	0	0	0	0	0
1983-04-01	40	1	1	3	2	2	2	2	5	2	1							1	1	1	1		0	0	0	0	0	0	0	0	0	0	0
1982-12-22	41	1	1	3	2	2	2	2	5	2	1							1	1	1	1		0	0	1	0	0	0	0	0	0	0	0
1982-10-20	41	1	1	3	2	2	2	2	5	2	1							1	1	1	1		0	0	0	0	0	0	0	0	0	0	0
1982-08-21	41	1	1	3	2	2	2	2	5	2	1							1	1	1	1		0	0	0	0	0	0	0	0	0	0	0
1982-02-15	41	1	1	3	2	2	2	2	5	2	1							1	1	1	1		0	0	0	0	0	0	0	0	0	0	0
1980-12-08	43	1	1	3	2	2	2	2	4	2	1							1	1	1	1		0	0	0	0	0	0	0	0	0	0	0
1980-10-11	43	1	1	3	2	2	2	2	5	2	1							1	1	1	1		0	0	0	0	0	0	0	0	0	0	0
1980-08-25	43	2	1	3	2	2	2	2	6	2	1							1	1	1	1		0	0	0	1	0	0	0	0	0	0	0
1979-02-18	44	1	1	3	2	2	2	2	6	2	1							1	1	1	1		0	0	0	0	0	0	0	0	0	0	0
1978-05-04	45	1	1	3	2	2	2	2	5	2	1							1	1	1	1		0	1	1	0	1	1	1	0	0	1	0
1977-11-18	46	2	1	3	2	2	2	2	5	2	1							1	1	1	1		1	1	1	1	1	0	0	0	0	1	1
1977-08-27	46	1	1	3	2	2	2	2	4	2	1							1	1	1	1		0	0	0	0	0	0	0	0	0	0	0
1976-02-13	47	1	1	3	2	2	2	2	5	2	1							1	1	1	1		0	0	0	0	0	1	0	0	0	1	1
1975-08-03	48	2	1	3	2	2	2	2	5	2	1							1	1	1	1		0	1	1	1	1	0	0	1	1	1	0
1974-11-01	49	1	1	3	2	2	2	2	4	2	1							1	1	1	2		1	0	0	0	0	0	0	0	1	1	1
1973-07-19	50	1	1	3	2	2	2	2	5	2	1							1	1	1	1		0	0	0	0	0	0	0	0	0	0	0
1973-04-05	50	1	1	3	2	2	2	2	5	2	1							1	1	1	1		0	0	0	0	0	0	0	0	0	0	0
1973-04-01	50	1	1	3	2	2	2	2	4	2	1							1	1	1	2		0	0	0	0	0	0	0	0	0	0	0
1971-12-11	52	1	1	3	2	2	2	2	4	2	1							1	1	1	2		0	0	0	0	0	0	0	0	0	0	0
1970-12-09	53	1	1	3	2	2	2	2	4	2	1							1	1	1	1		1	1	0	1	0	0	0	0	0	1	0
1970-07-11	53	1	1	3	2	2	2	2	5	2	1							1	1	1	1		1	1	1	1	1	0	1	1	1	1	1
1970-06-02	53	1	1	3	2	2	2	2	4	2	1							1	1	1	1		0	0	0	0	0	0	0	0	0	0	0
1969-10-16	54	1	1	3	2	2	2	2	4	2	1							1	1	1	1		0	0	0	0	0	0	0	0	0	0	1
1968-09-25	55	2	1	3	2	2	2	2	5	2	1							1	1	1	1		0	0	0	0	0	0	0	0	0	0	0
1960-07-04	63	1	1	3	2	2	2	2	6	2	1							1	1	1	1		0	0	0	0	0	0	0	0	0	0	0
1955-12-11	68	1	1	3	2	2	2	2	5	2	1							1	1	1	1		0	0	0	0	0	0	0	0	0	0	0
1999-06-11	24	1	2	4	2	2	2	2	5	2	1							1	1	1	1		0	0	0	0	0	0	0	0	0	0	0
1998-05-25	25	1	2	4	2	2	2	2	4	2	1							1	1	1	2		0	1	1	1	0	0	0	0	0	0	1
1994-02-01	29	1	2	4	2	2	2	2	5	2	1							1	1	1	1		1	1	1	1	1	1	1	1	1	1	0
1988-10-17	35	2	2	4	2	2	2	2	4	2	1							1	1	1	2		1	1	1	0	1	1	1	1	1	1	0
1998-02-10	25	1	1	4	2	2	2	2	5	2	1							1	1	1	1		0	0	0	0	0	0	0	0	0	0	0
1997-06-16	26	1	1	4	2	2	2	2	5	2	1							1	1	1	1		0	0	0	0	0	0	0	0	0	0	0
1995-06-02	28	1	1	4	2	2	2	2	5	2	1							1	1	1	1		0	0	0	0	0	0	0	0	0	0	0
1992-12-23	31	1	1	4	2	2	2	2	5	2	1							1	1	1	1		0	0	0	0	0	0	0	0	0	0	0
1992-05-06	31	2	1	4	2	2	2	2	5	2	1							1	1	1	1		0	0	0	0	0	0	0	0	0	0	0
1985-11-16	38	1	1	4	2	2	2	2	5	2	1							1	1	1	1		0	0	0	0	0	0	0	0	0	0	0
1984-02-29	39	1	1	4	2	2	2	2	5	2	1							1	1	1	1		0	0	0	0	0	0	0	0	0	0	0
1983-06-01	40	1	1	4	2	2	2	2	5	2	1							1	4	1	1		0	0	0	0	0	0	0	0	0	0	0
1979-12-19	44	1	1	4	2	2	2	2	6	2	1							1	1	1	1		0	1	1	0	0	0	0	1	0	1	0
1979-06-26	44	1	1	4	2	1	2	2	4	2	1							1	1	1	2		1	1	1	1	1	1	0	1	1	1	1
1978-09-30	45	1	1	4	2	2	2	2	4	2	1							1	1	1	2		0	0	0	0	0	0	0	0	0	0	0
1975-05-04	48	2	1	4	2	2	2	2	5	2	1							1	1	1	1		0	0	0	0	0	0	0	0	0	0	0
1964-02-01	59	1	1	4	2	2	2	2	4	2	1							1	1	1	1		1	0	0	0	0	0	0	0	0	1	0
1998-10-28	25	1	2	5	2	2	2	2	5	2	1							1	1	1	1		0	1	0	0	0	0	0	0	0	0	0
1999-05-30	24	1	1	5	2	2	2	2	5	2	1							1	1	1	1		0	0	0	0	0	0	0	0	0	0	0
1995-11-22	28	1	1	5	2	2	2	2	5	2	1							1	1	1	1		0	1	0	0	0	0	0	0	0	0	0
1993-03-08	30	1	1	5	2	2	2	2	5	2	1							1	1	1	1		0	0	0	0	0	0	0	0	0	0	0
1993-01-26	30	1	1	5	2	2	2	2	5	2	1							1	1	1	1		0	0	0	0	0	0	0	0	0	0	0
1992-12-25	31	1	1	5	2	2	2	2	5	2	1							1	1	1	1		0	1	1	0	0	0	0	0	0	1	0
1989-12-06	34	1	1	5	2	2	2	2	5	2	1							1	1	1	1		0	0	0	0	0	0	0	0	0	1	1
1989-11-27	34	1	1	5	2	2	2	2	5	2	1							1	1	1	1		0	1	0	0	1	0	0	1	0	1	0
1984-12-08	39	1	1	5	2	2	2	2	5	2	1							1	1	1	1		0	0	0	0	0	0	0	0	0	0	0
1975-04-13	48	1	1	5	2	2	2	2	5	2	1							1	1	1	1		0	0	0	0	0	0	0	0	0	0	0
1999-07-30	24	1	2	6	2	2	2	2	4	2	1							1	1	1	2		0	0	0	0	0	0	0	0	0	0	0
1966-04-01	57	2	2	6	2	2	2	2	5	2	1							1	1	1	1		0	0	0	0	0	0	0	0	0	0	0
1997-10-22	26	1	1	6	2	2	2	2	5	2	1							1	1	1	1		0	0	0	0	0	0	0	0	0	0	0
1997-02-14	26	1	1	6	2	2	2	2	5	2	1							1	1	1	1		0	0	0	0	0	0	0	0	0	0	0
1996-04-28	27	1	1	6	2	2	2	2	5	2	1							1	1	1	1		0	0	0	0	0	0	0	0	0	0	0
1995-09-08	28	1	1	6	2	2	2	2	5	2	1							1	1	1	1		0	0	0	0	0	0	0	0	0	0	0
1989-09-18	34	2	1	6	2	2	2	2	5	2	1							1	1	1	1		1	1	1	1	1	1	1	1	1	1	0
1989-03-09	34	2	1	6	2	2	2	2	5	2	1							1	1	1	1		0	0	0	0	0	0	0	0	0	0	1
1988-09-15	35	1	1	6	2	2	2	2	5	2	1							1	1	1	1		0	0	0	0	0	0	0	0	0	0	0
1987-07-30	36	1	1	6	2	2	2	2	5	2	1							1	1	1	1		0	0	0	0	0	0	0	0	0	0	0
1987-07-05	36	1	1	6	2	2	2	2	5	2	1							1	1	1	1		0	0	0	0	0	0	0	0	0	0	0
1995-07-10	28	1	2	7	2	2	2	2	4	2	1							1	1	1	2		0	0	0	0	0	0	0	0	0	0	0
1979-10-15	44	2	1	2	1	2	2	2	4	2	1							1	1	1	2		1	1	1	1	1	1	1	1	1	1	1
1962-02-12	61	2	1	2	1	2	2	2	5	2	1							1	1	2	1		1	1	1	1	1	1	1	1	1	1	1
1989-05-13	34	1	1	3	1	2	2	2	5	2	1							1	1	1	1		0	0	0	0	0	0	0	0	0	0	0
1985-09-04	38	1	1	3	1	2	2	2	5	2	1							1	1	1	1		0	0	0	0	0	0	0	0	0	0	0
1979-12-13	44	1	1	3	1	2	2	2	4	2	1							1	1	1	1		0	0	0	0	0	0	0	0	0	0	0
1976-11-07	47	2	1	3	1	2	2	2	5	2	1							1	1	1	1		1	1	1	1	1	1	1	1	1	1	0
1974-08-02	49	1	1	3	1	2	2	2	5	2	1							1	1	1	1		0	0	0	0	0	0	0	0	0	0	0
1994-05-27	29	1	1	4	1	2	2	2	5	2	1							1	1	1	1		0	0	0	0	0	0	0	0	0	0	0
1991-06-30	32	2	1	4	1	2	2	2	5	2	1							1	1	1	1		0	0	0	0	0	0	0	0	0	0	0
1985-08-02	38	1	1	4	1	2	2	2	5	2	1							1	1	1	2		0	0	0	0	0	0	0	0	0	0	0
1977-12-15	46	2	1	4	1	2	2	2	6	2	1							1	1	1	1		1	0	0	0	0	0	0	0	0	0	0
1976-06-27	47	2	1	4	1	2	2	2	5	2	1							1	1	1	1		0	0	0	0	0	0	0	0	0	0	0
1976-02-17	47	1	1	4	1	2	2	2	4	2	1							1	1	1	1		0	0	0	0	0	0	0	0	0	1	0
1984-04-30	39	1	1	6	1	2	2	2	6	2	1							1	1	1	1		0	0	0	0	0	0	0	0	0	0	0
1986-12-22	37	1	1	7	1	2	2	2	4	2	1							1	1	1	1		0	0	0	0	0	0	0	0	0	0	0
1981-12-04	42	1	1	7	1	2	2	2	4	2	1							1	1	1	2		0	0	0	0	0	0	0	0	0	0	0
1965-10-01	58	1	1	2	2	2	2	1	5	2	1							1	1	1	1		1	1	1	1	1	1	0	1	1	1	0
1964-08-15	59	2	1	2	2	2	2	1	5	2	1							1	1	1	1		0	0	0	0	0	0	0	0	0	0	0
1981-12-29	42	1	2	3	2	2	2	1	5	2	1							1	1	1	1		0	0	0	0	0	0	0	0	0	0	0
1991-10-14	32	1	1	3	2	2	2	1	5	2	1							1	1	1	1		0	0	0	0	0	0	0	0	0	0	0
1986-05-02	37	1	1	3	2	2	2	1	5	2	1							1	1	1	1		0	0	0	0	0	0	0	0	0	0	0
1985-12-10	38	1	1	3	2	2	2	1	5	2	1							1	1	1	1		0	0	0	0	0	0	0	0	0	0	1
1985-08-28	38	1	1	3	2	2	2	1	5	2	1							1	1	1	1		0	0	0	0	0	0	0	0	0	0	0
1980-11-12	43	1	1	3	2	2	2	1	5	2	1							1	1	1	1		0	0	0	0	0	0	0	0	0	0	0
1979-02-03	44	1	1	3	2	2	2	1	5	2	1							1	1	1	1		0	0	0	0	0	0	0	0	0	0	0
1971-08-21	52	2	1	3	2	1	2	1	5	2	1							1	1	1	1		0	1	0	1	1	0	0	0	0	1	1
1988-05-09	35	1	1	4	2	2	2	1	5	2	1							1	1	1	1		0	0	0	0	0	0	0	0	0	0	0
1968-11-22	55	1	1	3	1	2	2	1	5	2	1							1	1	1	1		0	1	0	0	0	1	0	0	0	0	0
1946-08-18	77	1	1	3	1	2	2	1	5	2	1							1	1	1	1		0	0	0	0	0	0	0	0	0	0	1
1993-04-27	30	1	1	6	1	2	2	1	5	2	1							1	1	1	1		0	0	0	0	0	0	0	0	0	0	0
1994-05-11	29	1	1	6	2	2	1	2	5	2	1							1	1	1	1		0	0	0	0	0	0	0	0	0	0	0
2000-07-04	23	1	2	3	2	2	2	2	5	2	1							1	1	1	1		0	1	0	1	0	1	0	1	0	1	0
1969-08-05	54	1	1	1		2	2	2	5	2	1							1	1	1	1		1	1	0	0	0	0	0	0	0	1	1
1954-12-17	69	2	2	1	2	2	2	2	5	2	1							1	1	1	1		1	0	0	0	0	0	0	0	0	0	0
1957-08-08	66	2	1	1	2	2	2	2	5	2	1							1	1	1	1		0	0	0	0	0	0	0	0	0	0	0
1988-01-10	35	1	1	2	2	2	2	2	5	2	1							1	1	1	1		0	1	1	1	0	0	0	0	0	1	1
1987-05-12	36	1	1	2	2	2	2	2	5	2	1							1	1	1	1		0	0	0	0	0	0	0	0	0	0	0
1987-05-06	36	2	1	2	2	2	2	2	5	2	1							1	1	1	1		1	1	1	1	1	0	0	0	1	1	0
1979-04-04	44	1	1	2	2	2	2	2	5	2	1							1	1	1	1		0	0	1	0	0	0	0	0	0	1	0
1977-12-04	46	1	1	2	2	2	2	2	5	2	1							1	1	1	1		0	0	0	0	0	0	0	0	0	0	0
1977-11-22	46	2	1	2	2	2	2	2	5	2	1							1	1	1	1		0	1	0	0	0	0	0	0	0	0	0
1973-02-21	50	1	1	2	2	2	2	2	5	2	1							1	1	1	1		0	0	0	0	0	0	0	0	0	0	0
1972-01-07	51	1	1	2	2	2	2	2	5	2	1							1	1	1	1		1	1	1	0	0	0	0	0	0	1	0
1970-09-13	53	1	1	2	2	2	2	2	5	2	1							1	1	1	1		0	0	0	0	0	0	0	0	0	0	0
1969-11-05	54	1	1	2	2	2	2	2	5	2	1							1	1	1	1		0	0	0	0	0	0	0	0	0	0	0
1967-03-16	56	1	1	2	2	2	2	2	5	2	1							1	1	1	1		1	0	1	1	1	1	1	1	1	1	0
1966-12-25	57	1	1	2	2	2	2	2	5	2	1							1	1	1	1		0	0	0	0	0	0	0	0	0	0	0
1962-01-03	61	2	1	2	2	2	2	2	5	2	1							1	1	1	1		0	1	0	0	0	0	0	0	0	0	1
1957-07-11	66	1	1	2	2	2	2	2	5	2	1							1	4	1	1		1	1	1	1	1	0	1	0	0	1	0
1955-08-23	68	1	1	2	2	2	2	2	5	2	1							1	1	1	1		1	1	1	1	1	1	1	1	1	1	0
1989-12-03	34	1	2	3	2	2	2	2	5	2	1							1	1	1	1		0	0	0	0	0	0	0	0	0	0	0
1999-09-28	24	1	1	3	2	2	2	2	5	2	1							1	1	1	1		1	1	1	1	1	1	1	1	1	1	0
1998-11-28	25	1	1	3	2	2	2	2	5	2	1							1	1	1	1		0	0	0	0	0	0	0	0	0	0	0
1998-08-08	25	1	1	3	2	2	2	2	5	2	1							1	1	1	1		0	0	0	0	0	0	0	0	0	0	0
1997-10-11	26	1	1	3	2	2	2	2	5	2	1							1	1	1	1		0	0	0	0	0	0	0	0	0	0	0
1997-01-23	26	1	1	3	2	2	2	2	5	2	1							1	1	1	1		0	1	1	1	1	0	0	1	1	1	0
1996-10-02	27	1	1	3	2	2	2	2	5	2	1							1	1	1	1		0	0	0	0	0	0	0	0	0	0	0
1991-09-25	32	1	1	3	2	2	2	2	5	2	1							1	1	1	1		0	0	0	0	0	0	0	0	0	0	0
1991-05-07	32	1	1	3	2	2	2	2	5	2	1							1	1	1	1		0	0	0	0	0	0	0	0	0	0	1
1989-12-01	34	1	1	3	2	2	2	2	5	2	1							1	1	1	1		0	0	0	0	0	0	0	0	0	0	0
1988-03-09	35	2	1	3	2	2	2	2	5	2	1							1	1	1	1		0	1	0	0	0	1	0	0	0	1	1
1988-01-01	35	1	1	3	2	2	2	2	5	2	1							1	1	1	1		0	0	0	0	0	0	0	0	0	0	0
1987-03-16	36	2	1	3	2	2	2	2	5	2	1							1	1	1	1		0	0	0	0	0	0	0	0	0	0	0
1986-03-19	37	1	1	3	2	2	2	2	5	2	1							1	1	1	1		0	1	1	1	0	0	1	0	0	1	0
1986-03-13	37	1	1	3	2	2	2	2	5	2	1							1	1	1	1		0	0	0	0	0	0	0	0	0	0	0
1985-12-16	38	2	1	3	2	2	2	2	5	2	1							1	1	1	1		0	1	1	0	0	0	0	0	0	1	0
1985-10-16	38	1	1	3	2	2	2	2	5	2	1							1	1	1	1		0	0	0	0	0	0	0	0	0	0	0
1984-05-22	39	1	1	3	2	2	2	2	5	2	1							1	1	1	1		0	0	0	0	0	0	0	0	0	0	0
1983-07-10	40	1	1	3	2	2	2	2	5	2	1							1	1	1	1		0	0	0	0	0	0	0	0	0	0	0
1983-01-15	40	1	1	3	2	2	2	2	5	2	1							1	1	1	1		0	0	0	0	0	0	0	0	0	0	0
1983-01-03	40	1	1	3	2	2	2	2	5	2	1							1	1	1	1		0	1	0	0	0	0	0	1	0	1	0
1982-10-30	41	2	1	3	2	2	2	2	5	2	1							1	1	1	1		0	0	0	0	0	0	0	0	0	0	0
1981-07-31	42	1	1	3	2	2	2	2	5	2	1							1	1	1	1		0	0	0	0	0	0	0	0	0	1	0
1981-05-18	42	2	1	3	2	2	2	2	5	2	1							1	1	1	1		0	0	0	0	0	0	0	0	0	1	1
1981-01-27	42	1	1	3	2	2	2	2	5	2	1							1	1	1	1		1	0	0	0	0	0	0	0	0	0	0
1980-01-22	43	1	1	3	2	2	2	2	5	2	1							1	1	1	1		0	0	0	0	0	0	0	0	0	0	0
1978-10-09	45	1	1	3	2	2	2	2	5	2	1							1	1	1	1		0	0	0	0	0	0	0	0	0	0	0
1977-02-18	46	1	1	3	2	2	2	2	5	2	1							1	1	1	1		0	0	0	0	0	0	0	0	0	0	0
1971-05-07	52	1	1	3	2	2	2	2	5	2	1							1	1	1	1		0	0	0	0	0	0	0	0	0	0	0
1971-04-01	52	1	1	3	2	2	2	2	5	2	1							1	1	1	1		0	0	0	0	0	0	0	0	0	0	1
1970-10-26	53	1	1	3	2	2	2	2	5	2	1							1	1	1	1		0	0	0	0	0	0	0	0	0	0	0
1967-08-23	56	1	1	3	2	2	2	2	5	2	1							1	1	1	1		0	0	0	0	0	0	0	0	0	0	0
1959-03-22	64	1	1	3	2	2	2	2	5	2	1							1	1	1	2		0	0	0	0	0	0	0	0	0	0	1
1999-07-22	24	1	1	4	2	2	2	2	5	2	1							1	1	1	1		0	0	0	0	0	0	0	0	0	0	0
1998-10-25	25	1	1	4	2	2	2	2	5	2	1							1	1	1	1		0	0	0	0	0	0	0	0	0	0	0
1995-12-26	28	1	1	4	2	2	2	2	5	2	1							1	1	1	1		1	1	0	0	1	0	0	1	0	1	0
1994-12-08	29	1	1	4	2	2	2	2	5	2	1							1	1	1	1		0	0	0	0	0	0	0	0	0	0	0
1991-09-04	32	1	1	4	2	2	2	2	5	2	1							1	1	1	1		0	0	0	0	0	0	0	0	0	0	0
1989-12-31	34	1	1	4	2	2	2	2	5	2	1							1	1	1	1		0	0	0	0	0	0	0	0	0	0	0
1989-07-03	34	1	1	4	2	2	2	2	5	2	1							1	1	1	1		0	0	0	0	0	0	0	0	0	0	0
1987-12-19	36	2	1	4	2	2	2	2	5	2	1							1	1	1	1		0	0	0	0	0	0	0	0	0	0	0
1984-12-18	39	1	1	4	2	2	2	2	5	2	1							1	1	1	1		0	0	0	0	0	0	0	0	0	0	0
1984-06-11	39	1	1	4	2	2	2	2	5	2	1							1	1	1	1		0	1	0	1	1	0	0	0	1	1	0
1982-10-20	41	1	1	4	2	2	2	2	5	2	1							1	1	1	1		0	0	0	0	0	0	0	0	0	0	0
1975-05-24	48	1	1	4	2	2	2	2	5	2	1							1	1	1	1		0	1	1	1	1	0	0	1	0	1	0
1973-02-09	50	1	1	4	2	2	2	2	5	2	1							1	1	1	1		0	0	0	0	0	0	0	0	0	1	1
1971-10-13	52	1	1	4	2	2	2	2	5	2	1							1	1	1	1		0	0	0	0	0	0	0	0	0	0	0
2001-11-06	22	2	1	5	2	2	2	2	5	2	1							1	1	1	1		0	1	1	0	1	0	1	0	0	1	0
1995-06-25	28	1	1	5	2	2	2	2	5	2	1							1	1	1	1		0	0	0	0	0	0	0	0	0	0	0
1989-09-20	34	2	1	5	2	2	2	2	5	2	1							1	1	1	1		0	0	0	0	0	0	0	0	0	0	0
1986-09-06	37	1	1	5	2	2	2	2	5	2	1							1	1	1	1		0	0	0	0	0	0	0	0	0	0	0
1973-04-04	50	1	2	6	2	2	2	2	5	2	1							1	1	1	1		1	1	1	1	1	0	0	0	1	1	0
1993-09-04	30	1	1	6	2	2	2	2	5	2	1							1	1	1	1		0	0	0	0	0	0	0	0	0	0	0
1993-06-23	30	1	1	6	2	2	2	2	5	2	1							1	1	1	1		0	0	0	0	0	0	0	0	0	0	0
1992-07-20	31	1	1	6	2	2	2	2	5	2	1							1	1	1	1		0	1	1	1	0	0	0	0	0	1	0
1992-04-17	31	1	1	6	2	2	2	2	5	2	1							1	1	1	1		1	1	1	1	1	0	0	1	1	1	0
1990-01-22	33	1	1	6	2	2	2	2	5	2	1							1	1	1	1		0	0	0	0	0	0	0	0	0	0	0
1989-10-03	34	2	1	6	2	2	2	2	5	2	1							1	1	1	1		0	0	0	0	0	0	0	0	0	0	0
1989-03-25	34	1	1	6	2	2	2	2	5	2	1							1	1	1	1		0	0	0	0	0	0	0	0	0	0	0
1989-03-24	34	1	1	6	2	2	2	2	5	2	1							1	1	1	1		0	0	0	1	1	0	0	0	0	1	0
1987-12-02	36	1	1	6	2	2	2	2	5	2	1							1	1	1	1		0	0	0	0	0	0	0	0	0	0	0
1984-04-14	39	1	1	6	2	2	2	2	5	2	1							1	1	1	1		0	0	0	0	0	0	0	0	0	0	0
1980-04-13	43	2	1	6	2	2	2	2	5	2	1							1	1	1	1		0	1	1	1	1	1	0	1	1	1	0
1967-02-09	56	1	1	6	2	2	2	2	5	2	1							1	1	1	1		1	1	1	1	1	0	1	0	1	1	0
1982-12-30	41	1	1		2	2	2	2	5	2	1							1	1	1	1		0	0	0	0	0	0	0	0	0	0	0
1954-03-23	69	1	1	2	1	2	2	2	5	2	1							1	1	1	1		1	1	0	1	1	0	0	0	0	1	1
1998-01-02	25	1	2	3	1	2	2	2	5	2	1							1	1	1	1		0	0	0	0	0	0	0	0	0	0	0
1996-12-01	27	2	1	3	1	2	2	2	5	2	1							1	1	1	1		0	0	1	0	0	0	0	0	0	1	0
1994-09-12	29	1	1	3	1	2	2	2	5	2	1							1	1	1	1		0	0	0	0	0	1	0	0	0	0	0
1990-05-19	33	1	1	3	1	2	2	2	5	2	1							1	1	1	1		0	0	0	0	0	0	0	0	0	0	0
1984-12-17	39	2	1	3	1	2	2	2	5	2	1							1	1	1	1		0	1	0	1	0	1	1	0	0	1	0
1973-11-03	50	1	1	3	1	2	2	2	5	2	1							1	1	1	2		0	0	0	0	0	0	0	0	0	0	0
2004-04-16	19	1	1	4	1	2	2	2	5	2	1							1	1	1	1		0	1	1	1	1	1	1	0	0	1	0
1993-11-30	30	2	1	4	1	2	2	2	5	2	1							1	1	1	1		0	0	0	0	0	0	0	0	0	0	0
1989-10-21	34	1	1	4	1	2	2	2	5	2	1							1	1	1	1		0	0	0	0	0	0	0	0	0	0	0
1973-03-10	50	2	1	4	1	2	2	2	5	2	1							1	1	1	1		0	0	0	0	0	0	0	0	0	0	0
1985-08-30	38	1	1	6	1	2	2	2	5	2	1							1	1	1	1		0	0	0	0	0	0	0	0	0	0	0
1975-08-16	48	1	1	6	1	2	2	2	5	2	1							1	1	1	1		0	1	0	0	0	0	0	0	0	0	0
1991-03-14	32	1	1	7	1	2	2	2	5	2	1							1	1	1	1		0	0	0	0	0	0	0	0	0	0	0
1969-12-02	54	1	1	7	1	2	2	2	5	2	1							1	1	1	1		0	0	0	0	0	0	0	0	0	0	0
1998-07-06	25	1	1	3	2	2	2	1	5	2	1							1	1	1	1		0	0	0	0	0	0	0	0	0	0	0
1986-03-01	37	1	1	3	2	2	2	1	6	2	1							1	1	1	1		0	0	0	0	0	0	0	0	0	0	0
1982-02-10	41	1	1	2	2	2	2	2	6	2	1							1	1	1	1		0	0	0	0	0	0	0	0	0	0	0
1974-04-22	49	1	1	2	2	2	2	2	5	2	1							1	1	1	1		0	1	1	1	1	1	0	1	1	1	0
1994-02-04	29	1	1	3	2	2	2	2	5	2	1							1	1	1	1		0	0	0	0	0	0	0	0	0	0	0
1991-10-02	32	1	1	3	2	2	2	2	6	2	1							1	1	1	1		0	0	0	0	0	0	0	0	0	0	0
1987-10-12	36	1	1	3	2	2	2	2	6	2	1							1	1	1	1		0	0	0	0	0	0	0	0	0	0	0
1986-10-27	37	1	1	3	2	2	2	2	6	2	1							1	1	1	1		0	0	0	0	0	0	0	0	0	0	0
1982-08-26	41	1	1	3	2	2	2	2	5	2	1							1	1	1	1		0	0	0	0	0	0	0	0	0	0	0
1981-10-29	42	1	1	3	2	2	2	2	6	2	1							1	1	1	1		1	0	1	0	0	0	0	0	0	0	0
1979-10-15	44	1	1	3	2	2	2	2	6	2	1							1	1	1	1		1	0	1	1	0	0	0	0	0	1	0
1978-08-13	45	2	1	3	2	2	2	2	5	2	1							1	1	1	1		0	0	0	0	0	0	0	0	0	0	0
1969-11-13	54	1	1	3	2	2	2	2	6	2	1							1	1	1	1		1	1	1	1	0	0	0	0	1	1	0
1997-11-11	26	1	1	4	2	2	2	2	5	2	1							1	1	1	1		0	0	0	0	0	0	0	0	0	0	0
1995-05-09	28	1	1	4	2	2	2	2	6	2	1							1	1	1	1		0	1	1	0	0	0	0	0	0	1	0
1992-02-17	31	1	1	4	2	2	2	2	5	2	1							1	1	1	1		0	0	0	0	0	0	0	0	0	0	0
1983-10-07	40	2	1	4	2	2	2	2	6	2	1							1	1	1	1		0	0	0	0	0	0	0	0	0	0	1
1981-01-29	42	1	1	4	2	2	2	2	6	2	1							1	1	1	1		1	0	0	1	1	0	0	0	0	1	1
1975-02-11	48	1	1	4	2	2	2	2	6	2	1							1	1	1	1		0	0	0	0	0	0	0	0	0	0	0
1954-12-18	69	1	1	4	2	2	2	2	5	2	1							1	1	1	1		0	0	0	0	0	0	0	0	0	0	0
1972-02-18	51	1	1	5	2	2	2	2	5	2	1							1	1	1	1		0	1	0	0	0	0	0	0	0	1	0
1990-07-28	33	1	1	6	2	2	2	2	5	2	1							1	1	1	1		0	0	0	0	0	0	0	0	0	0	0
1989-09-24	34	1	1	6	2	2	2	2	5	2	1							1	1	1	1		0	0	0	0	0	0	0	0	0	0	0
1989-08-10	34	1	1	6	2	2	2	2	5	2	1							1	1	1	1		1	1	1	1	0	1	0	0	0	1	0
1982-12-05	41	1	1	6	2	2	2	2	5	2	1							1	1	1	1		0	0	1	0	0	0	0	0	0	1	0
1989-04-04	34	1	1	7	2	2	2	2	5	2	1							1	1	1	1		0	0	0	0	0	0	0	0	0	0	0
1966-08-08	57	2	1	4	1	2	2	2	5	2	1							1	1	1	1		0	0	0	0	0	0	0	0	0	0	0
1994-10-10	29	1	1	6	1	2	2	2	5	2	1							1	1	1	1		0	1	1	1	1	1	1	1	1	1	0
1988-05-19	35	1	1	6	1	2	2	2	5	2	1							1	1	1	1		0	0	0	0	0	0	0	0	0	0	0
1992-05-01	31	2	1	7	2	2	2	2	7	2	1							1	1	1	1		0	0	0	0	0	0	0	0	0	0	1
1972-09-25	51	1	1	2	2	2	2	1	5		1							1	1	1	2		0	0	0	0	0	0	0	0	0	0	0
1975-08-01	48	1	1	3		2	2	2	6		1							1	1	1	1		0	0	0	0	0	0	0	0	0	0	0
1968-08-22	55	1	1	1	2	2	2	2	5		1							1	1	1	1		0	0	0	0	0	0	0	0	0	0	0
1953-04-08	70	2	1	1	2	2	2	2	5		1							1	3	1	1		1	1	1	1	0	0	0	0	0	1	1
1931-05-06	92	1	1	1	2	2	2	2	6		1							1	1	1	1		1	1	0	1	1	0	0	0	0	1	1
1980-09-08	43	2	1	2	2	2	2	2	5		1							1	1	1	2		1	1	1	1	1	0	1	0	1	1	1
1973-04-01	50	1	1	2	2	2	2	2	4		1							1	1	1	2		0	0	0	0	0	0	0	0	0	0	0
1985-02-18	38	1	1	3	2	2	2	2	6		1							1	1	1	1		0	0	0	0	0	0	0	0	0	0	0
1981-12-27	42	1	1	3	2	2	2	2	6		1							1	1	1	1		0	0	0	0	0	0	0	0	0	0	0
1978-01-10	45	2	1	3	2	2	2	2	5		1							1	1	1	1		0	0	0	0	0	0	0	0	0	0	0
1977-11-15	46	1	1	3	2	2	2	2	5		1							1	1	1	1		0	0	0	0	0	0	0	0	0	0	0
1977-04-29	46	1	1	3	2	2	2	2	5		1							1	1	1	2		0	0	0	0	0	0	0	0	0	0	0
1969-04-22	54	2	1	3	2	2	2	2	5		1							1	1	1	1		1	1	1	1	1	1	1	1	1	1	1
1962-09-17	61	1	1	3	2	2	2	2	5		1							1	1	1	1		0	0	0	0	0	0	0	0	0	0	0
1989-06-28	34	1	1	4	2	2	2	2	5		1							1	1	1	2		0	0	0	0	0	0	0	0	0	1	0
1986-12-15	37	1	1	4	2	2	2	2	6		1							1	1	1	1		0	0	0	0	0	0	0	0	0	0	0
1968-11-08	55	2	1	4	2	2	2	2	5		1							1	1	1	2		0	0	0	0	0	0	0	0	0	0	0
1955-02-07	68	1	1	4	2	2	2	2	6		1							1	4	1	1		0	0	0	0	0	0	0	0	0	0	1
1992-06-06	31	1	1	6	2	2	2	2	5		1							1	1	1	1		0	0	0	0	0	0	0	0	0	0	0
1969-03-27	54	1	1	2	1	2	2	2	5		1							1	1	1	2		1	1	0	0	0	0	0	0	0	1	0
1999-10-09	24	1	2	3	2	2	2	1	5		1							1	1	1	1		0	0	0	0	0	0	0	0	0	0	1
1987-03-03	36	1	1	2	2	2	2	1	5		1							1	1	2	1		0	0	1	0	0	1	0	0	0	1	1
1979-06-14	44	1	1	2	2	2	2	1	5		1							1	1	1	2		0	1	1	0	0	0	0	1	1	1	0
1972-10-03	51	1	1	2	2	2	2	1	5		1							1	1	1	1		0	0	0	0	0	0	0	0	0	0	0
1964-07-11	59	1	1	2	2	2	2	1	5		1							1	1	1	1		0	0	0	0	0	0	0	0	0	0	0
1958-08-22	65	1	1	2	2	2	2	1	5		1							1	1	1	1		0	1	0	0	0	0	0	0	1	1	0
1976-06-05	47	1	1	2	2	2	2	2	5		1							1	1	1	2		0	0	0	0	0	0	0	0	0	0	0
1976-03-20	47	2	1	2	2	2	2	2	5		1							1	1	1	2		0	0	0	0	0	0	0	0	0	0	1
1968-02-02	55	1	1	2	2	2	2	2	5		1							1	1	1	2		1	1	1	1	1	0	0	0	1	1	0
1996-10-15	27	1	2	3	2	2	2	2	5		1							1	1	1	2		0	0	0	0	0	0	0	0	0	0	0
1993-08-16	30	1	1	3	2	2	2	2	5		1							1	1	1	1		0	0	0	0	0	0	0	0	0	0	0
1986-05-25	37	2	1	3	2	2	2	2	5		1							1	1	1	2		0	1	0	0	0	0	0	0	0	1	0
1985-01-15	38	2	1	3	2	2	2	2	5		1							1	1	1	2		0	1	0	1	1	1	0	0	0	1	0
1983-11-17	40	2	1	3	2	2	2	2	5		1							1	1	1	1		0	0	0	0	0	0	0	0	0	0	0
1981-11-11	42	1	1	3	2	2	2	2	5		1							1	1	1	1		1	0	1	0	0	0	0	0	0	1	1
1978-07-29	45	2	1	3	2	2	2	2	5		1							1	1	1	2		0	0	0	0	0	0	0	0	0	0	0
1972-10-04	51	2	1	3	2	2	2	2	5		1							1	1	1	1		0	0	0	0	0	0	0	0	0	0	0
1983-11-18	40	2	1	4	2	2	2	2	5		1							1	1	1	1		0	1	0	1	0	0	0	0	0	0	0
1960-04-04	63	1	1	4	2	2	2	2	5		1							1	4	1	1		0	1	1	0	0	0	0	0	0	0	0
1980-01-25	43	1	1	3	2	2	2	1	6		1							1	1	1	1		0	1	1	1	0	0	0	0	0	1	1
2002-11-24	21	1	1	3	2	2	2	2	5		1							1	1	1	1		1	0	1	1	0	0	0	1	0	1	0
1960-01-17	63	1	1	1	2	2	2	2	5		1							1	1	1	2		0	0	0	0	0	0	0	0	0	0	0
1958-03-21	65	1	1	1	2	2	2	2	5		1							1	1	1	2		0	0	0	0	0	0	0	0	0	0	1
1968-07-19	55	2	1	2	2	2	2	2	6		1							1	1	1	1		1	1	0	0	0	0	0	0	0	1	1
1949-05-06	74	1	1	2	2	2	2	2	5		1							1	1	1	1		1	1	1	0	1	0	1	1	0	1	1
1935-11-27	88	1	1	2	2	2	2	2	5		1							1	1	1	1		1	1	1	1	1	1	1	1	1	1	1
1989-05-29	34	2	1	3	2	2	2	2	5		1							1	1	1	1		0	1	1	0	0	0	0	0	0	0	0
1985-03-01	38	1	1	3	2	2	2	2	6		1							1	1	1	1		0	0	0	0	0	0	0	0	0	0	0
1984-01-16	39	1	1	3	2	2	2	2	5		1							1	1	1	1		0	0	0	0	0	0	0	0	0	0	0
1982-11-28	41	1	1	3	2	2	2	2	5		1							1	1	1	1		0	0	0	0	0	0	0	0	0	0	0
1978-10-08	45	1	1	3	2	2	2	2	5		1							1	1	1	1		0	0	0	0	0	0	0	0	0	0	0
1967-11-23	56	2	1	3	2	2	2	2	5		1							1	1	1	1		0	0	0	0	0	0	0	0	0	0	1
1991-08-12	32	1	1	4	2	2	2	2	5		1							1	1	1	1		0	0	0	0	0	0	0	0	0	0	0
1991-04-30	32	1	1	4	2	2	2	2	6		1							1	1	1	1		0	0	0	0	0	0	0	0	0	0	0
1988-06-30	35	2	1	4	2	2	2	2	6		1							1	1	1	1		0	1	0	0	0	0	0	0	0	0	0
1996-01-26	27	1	1	5	2	2	2	2	5		1							1	1	1	1		0	0	0	0	0	0	0	0	0	0	0
1985-08-19	38	1	1	5	2	2	2	2	6		1							1	1	1	1		0	0	0	0	0	0	0	0	0	0	0
1973-08-26	50	1	1	4	1	2	2	2	5		1							1	1	1	1		0	1	0	0	0	1	0	0	0	1	0
1979-06-11	44	2	1	2	1	2	2	1	5	1		1						1	1	1	1		0	0	0	0	0	0	0	0	0	0	0
1980-07-04	43	1	1	4	2	2	2	1	5	1		1						1	1	1	2		0	0	0	0	0	0	0	0	0	0	0
1990-11-18	33	1	1	3	2	2	2	1	5	2		1						1	1	2	1		0	0	0	0	0	0	0	0	0	0	0
1974-09-11	49	1	1	3	2	2	2	1	5	2		1						1	1	1	1		0	0	0	0	0	0	0	0	0	0	0
1990-05-26	33	1	1	6	2	2	2	1	5	2		1						1	1	1	1		0	0	0	0	0	0	0	0	0	0	0
1985-01-14	38	1	1	2	2	2	2	2	5	2		1						1	1	1	1		0	0	0	0	0	0	0	0	0	0	0
1970-12-18	53	2	1	2	2	2	2	2	5	2		1						1	1	1	1		1	0	0	0	0	0	0	0	0	0	1
1964-01-23	59	2	1	2	2	2	2	2	5	2		1						1	1	1	1		0	0	0	0	0	0	0	0	0	0	1
1959-09-11	64	1	1	2	2	2	2	2	5	2		1						1	1	1	1		0	0	0	0	0	0	0	0	0	0	0
1999-07-11	24	1	1	3	2	2	2	2	5	2		1						1	1	1	1		0	1	0	0	0	0	0	0	0	0	0
1984-11-15	39	1	1	3	2	2	2	2	5	2		1						1	1	1	1		0	1	1	1	1	1	0	0	0	1	0
1981-01-21	42	1	1	3	2	2	2	2	4	2		1						1	1	1	1		0	0	0	0	0	0	0	0	0	0	0
1977-02-04	46	2	1	3	2	2	2	2	5	2		1						1	1	1	1		0	0	0	0	0	0	0	0	0	0	0
1976-02-17	47	1	1	3	2	2	2	2	5	2		1						1	1	1	1		0	0	0	0	0	0	0	0	0	0	0
1975-10-04	48	1	1	3	2	2	2	2	4	2		1						1	1	1	1		0	0	0	0	0	0	0	0	0	0	0
1975-08-19	48	1	1	3	2	2	2	2	5	2		1						1	1	1	1		0	0	0	0	0	0	0	0	0	0	0
1964-03-15	59	1	1	3	2	2	2	2	6	2		1						1	1	1	1		1	1	1	1	0	0	1	0	1	1	0
1963-10-21	60	2	1	3	2	2	2	2	4	2		1						1	1	1	2		0	1	0	0	0	0	0	0	0	1	0
1993-03-03	30	1	2	4	2	2	2	2	4	2		1						1	1	1	2		0	0	0	0	0	0	0	0	0	0	0
1991-08-28	32	1	1	4	2	2	2	2	5	2		1						1	1	1	1		0	1	1	1	1	0	0	1	0	1	0
1991-01-28	32	1	1	4	2	2	2	2	5	2		1						1	1	1	1		0	0	0	1	0	0	0	0	0	0	0
1990-11-01	33	1	1	4	2	2	2	2	6	2		1						1	1	1	1		0	0	0	0	0	0	0	0	0	0	0
1981-10-28	42	1	1	4	2	2	2	2	5	2		1						1	1	1	1		0	0	0	0	0	0	0	0	0	0	0
1979-02-02	44	1	1	4	2	2	2	2	5	2		1						1	1	1	1		0	0	0	0	0	0	0	0	0	0	0
1969-08-02	54	1	1	4	2	2	2	2	6	2		1						1	1	1	1		0	0	0	0	0	0	0	0	0	0	1
1993-05-20	30	1	1	5	2	2	2	2	5	2		1						1	1	1	1		0	0	0	0	0	0	0	0	0	1	1
1988-11-17	35	1	1	6	2	2	2	2	5	2		1						1	1	1	1		0	0	0	0	0	0	0	0	0	0	0
1986-07-21	37	1	1	6	2	2	2	2	5	2		1						1	1	1	1		0	0	0	0	0	0	0	0	0	0	0
1978-08-23	45	1	1	6	2	2	2	2	4	2		1						1	1	1	1		0	0	0	0	0	0	0	0	0	0	0
1973-12-02	50	1	1	6	2	2	2	2	5	2		1						1	1	1	1		0	0	0	0	0	0	0	0	0	0	0
1960-02-05	63	1	1	3	1	2	2	2	5	2		1						1	1	1	1		1	1	1	1	1	1	1	0	1	1	0
1967-06-04	56	1	1	4	1	2	2	2	5	2		1						1	1	1	1		0	0	0	0	0	0	0	0	0	0	0
1984-01-01	39	2	1	6	1	2	2	2	5	2		1						1	1	1	1		0	0	0	0	0	0	0	0	0	0	0
1983-12-21	40	1	1	6	1	2	2	2	5	2		1						1	1	1	1		0	0	0	0	0	0	0	0	0	1	0
1992-01-29	31	1	1	7	1	2	2	2	5	2		1						1	1	1	1		0	0	0	0	0	0	0	0	0	0	0
1992-01-19	31	2	1	7	1	2	2	2	6	2		1						1	1	1	1		0	0	0	0	0	0	0	0	0	0	0
1989-07-02	34	1	1	7	1	2	2	2	5	2		1						1	1	1	1		0	0	0	0	0	0	0	0	0	0	0
1984-03-21	39	2	1	7	1	2	2	2	6	2		1						1	1	1	1		0	1	1	0	0	0	0	1	0	1	0
1972-11-24	51	1	1	2	2	2	2	1	5	2		1						1	1	1	1		0	0	0	0	0	0	0	0	0	0	0
1981-09-13	42	1	1	3	2	2	2	1	5	2		1						1	1	1	1		0	0	0	0	0	0	0	0	0	0	0
1986-08-30	37	1	1	2	2	2	2	2	5	2		1						1	1	1	1		0	0	0	0	0	0	0	0	0	0	1
1979-05-01	44	1	1	2	2	2	2	2	5	2		1						1	1	1	1		0	0	0	0	0	0	0	0	0	0	1
1975-12-13	48	1	1	2	2	2	2	2	5	2		1						1	1	1	1		1	0	0	0	0	0	0	0	0	1	0
1966-08-08	57	1	1	2	2	2	2	2	5	2		1						1	1	1	1		1	0	0	0	0	1	0	0	0	1	1
1983-09-21	40	1	1	3	2	2	2	2	5	2		1						1	1	1	1		0	0	0	0	0	0	0	0	0	1	0
1971-08-23	52	2	1	3	2	2	2	2	5	2		1						1	1	1	2		0	1	0	0	0	0	0	0	0	0	0
1968-04-02	55	1	1	3	2	2	2	2	5	2		1						1	1	1	1		0	1	0	0	0	0	0	0	0	0	0
1966-03-05	57	1	1	3	2	2	2	2	5	2		1						1	1	1	1		0	0	0	0	0	0	0	0	0	0	0
1994-11-30	29	2	1	4	2	2	2	2	5	2		1						1	1	1	1		0	0	0	0	0	0	0	0	0	0	0
1987-10-06	36	1	1	5	2	2	2	2	5	2		1						1	1	1	1		1	1	0	1	1	1	0	1	0	1	0
1987-01-19	36	1	1	6	2	2	2	2	5	2		1						1	1	1	1		1	1	0	0	1	0	0	0	0	0	1
1984-11-26	39	1	1	6	2	2	2	2	5	2		1						1	1	1	2		0	0	0	0	0	0	0	0	0	0	0
1996-07-31	27	1	1	7	2	2	2	2	5	2		1						1	1	1	1		1	1	0	1	1	1	0	0	1	1	0
1963-03-03	60	1	2	2	1	2	2	2	5	2		1						1	1	1	1		0	0	0	0	0	0	0	0	0	0	0
1978-11-14	45	1	1	3	1	2	2	2	5	2		1						1	1	1	1		0	0	0	0	0	0	0	0	0	0	0
1995-10-05	28	1	1	6	1	2	2	2	5	2		1						1	1	1	1		0	0	0	0	0	0	0	0	0	0	0
1985-10-13	38	1	1	6	1	2	2	2	5	2		1						1	1	1	1		0	1	0	0	0	0	0	0	0	0	0
1975-02-04	48	2	1	7	1	2	2	2	5	2		1						1	1	1	1		1	1	0	0	0	0	0	0	0	1	0
1971-01-27	52	2	2	2	2	2	2	2	5	2		1						1	1	1	1		1	1	1	1	1	1	0	0	0	1	0
1963-07-16	60	1	2	2	2	2	2	2	6	2		1						1	1	1	1		0	0	0	0	0	0	0	0	0	0	0
1979-04-23	44	2	1	2	2	2	2	2	5	2		1						1	1	1	1		0	1	1	0	0	0	0	0	0	1	0
1970-01-18	53	1	1	2	2	2	2	2	6	2		1						1	1	1	2		0	1	0	0	0	1	0	0	0	1	0
1968-11-23	55	1	1	2	2	2	2	2	5	2		1						1	1	1	1		0	0	0	0	0	0	0	0	0	0	0
1978-08-06	45	2	1	3	2	2	2	2	5	2		1						1	1	1	1		0	1	1	0	1	1	1	0	1	1	1
1974-07-14	49	1	1	3	2	2	2	2	6	2		1						1	1	1	1		1	1	1	1	1	0	1	0	0	1	0
1967-02-27	56	1	1	3	2	2	2	2	6	2		1						1	1	1	1		0	0	0	0	0	0	0	0	0	0	0
1966-11-05	57	1	1	3	2	2	2	2	5	2		1						1	1	1	1		0	1	1	0	0	0	0	0	0	1	1
1963-05-23	60	2	1	3	2	2	2	2	5	2		1						1	1	1	1		1	0	0	0	0	0	0	0	0	0	1
1998-07-29	25	1	1	4	2	2	2	2	5	2		1						1	1	1	1		0	0	0	0	0	0	0	0	0	0	0
1997-04-18	26	1	1	4	2	2	2	2	5	2		1						1	1	1	1		0	0	0	0	0	0	0	0	0	0	0
1996-09-08	27	1	1	4	2	2	2	2	5	2		1						1	1	1	1		0	0	0	0	0	0	0	0	0	0	0
1991-11-22	32	1	1	5	2	2	2	2	5	2		1						1	1	1	1		0	1	1	1	0	0	0	0	1	1	0
1984-08-15	39	1	1	6	2	2	2	2	5	2		1						1	1	1	1		1	0	0	1	0	1	0	0	0	1	0
1994-07-24	29	1	1	7	2	2	2	2	5	2		1						1	1	1	1		0	0	0	0	0	0	0	0	0	0	0
1981-10-28	42	2	1	7	2	2	2	2	5	2		1						1	1	1	1		0	1	0	0	0	1	0	0	0	1	0
1977-12-29	46	2	1	7	2	2	2	2	5	2		1						1	1	1	1		0	1	0	1	1	0	0	1	0	1	1
1983-06-05	40	1	1	4	1	2	2	2	5	2		1						1	1	1	1		0	0	0	0	0	0	0	0	0	0	0
1975-10-06	48	2	1	4	1	2	2	2	5	2		1						1	1	1	1		1	0	0	0	0	0	0	0	0	0	0
1961-06-10	62	2	1	4	1	2	2	2	5	2		1						1	1	1	1		0	0	0	0	0	0	0	0	0	0	0
1974-05-27	49	2	1	6	1	2	2	2	6	2		1						1	1	1	1		0	0	0	0	0	0	0	0	0	0	0
1970-02-09	53	1	1	6	1	2	2	2	6	2		1						1	1	1	1		0	1	0	0	0	0	0	1	0	1	0
1976-12-02	47	1	1	6	2	2	2	1	6	2		1						1	1	1	1		0	0	0	0	0	0	0	0	0	0	1
1954-04-24	69	1	1	2	2	2	2	2	6	2		1						1	1	1	1		1	0	0	1	0	0	0	0	0	0	1
1982-09-10	41	1	1	6	2	2	2	2	6	2		1						1	1	1	1		0	0	0	0	0	0	0	0	0	0	0
1985-03-21	38	1	1		2	2	2	2	6	2		1						1	1	1	1		0	0	0	0	0	0	0	0	0	0	0
1972-10-15	51	1	1	3	2	2	2	1	5			1						1	1	1	1		0	0	0	0	0	0	0	0	0	0	0
1970-06-19	53	1	1	2	2	2	2	2	5			1						1	1	1	2		0	0	0	0	0	0	0	0	0	0	0
1979-06-03	44	1	1	3	2	2	2	2	6			1						1	1	1	1		1	1	0	0	0	0	0	0	0	1	1
1969-09-11	54	1	1	4	2	2	2	2	5			1						1	1	1	1		1	1	0	0	1	0	0	0	1	1	0
1975-09-06	48	1	1	2	2	2	2	2	5			1						1	1	1	1		0	0	0	0	0	0	0	0	0	0	0
1982-03-14	41	1	1	3	2	2	2	2	5			1						1	1	1	1		0	0	0	0	0	0	0	0	0	0	0
1983-07-04	40	1	1	4	2	2	2	2	5			1						1	1	1	1		0	1	0	0	0	0	0	0	0	1	1
1985-11-18	38	1	1	7	2	2	2	2	5			1						1	1	1	1		0	1	0	1	1	0	0	0	1	1	0
1984-10-02	39	1	1	3	2	2	2	1	5			1						1	1	1	2		0	0	0	0	0	0	0	0	0	0	0
1979-12-14	44	1	1	2	2	2	2	2	5			1						1	1	1	2		0	1	0	0	0	0	0	0	0	1	0
1986-02-08	37	1	1	3	2	2	2	2	5			1						1	1	1	2		0	0	0	0	0	0	0	0	0	0	0
1980-09-12	43	1	1	4	2	2	2	2	6			1						1	1	1	1		0	0	0	0	0	0	0	0	0	0	0
1965-06-26	58	1	1	1	1	2	2	2	5			1						1	1	1	1		0	0	0	0	0	0	0	0	0	0	0
1973-12-17	50	1	1	1	2	2	2	2	7			1						1	1	1	1		0	0	0	0	0	0	0	0	0	0	1
1978-08-10	45	1	1	3	2	2	2	2	6			1						1	1	1	1		1	0	0	0	0	0	0	0	0	1	1
1964-05-18	59	1	1	3	2	2	2	2	6			1						1	1	1	1		0	0	0	0	0	0	0	1	0	1	0
1990-12-10	33	2	1	4	2	2	2	2	6			1						1	1	1	1		0	0	0	0	0	0	0	0	0	0	0
1987-05-08	36	1	1	2	2	2	2	1	4	1			1					1	1	1	1		0	0	0	0	0	0	0	0	0	0	1
1986-11-14	37	1	1	2	1	2	2	1	5	1			1					1	1	1	1		0	1	0	0	0	0	0	0	0	0	0
1989-09-18	34	1	1	3	1	2	2	1	6	1			1					1	1	1	1		0	0	0	0	0	0	0	0	0	0	0
1979-08-05	44	1	1	2	2	2	2	1	4	2			1					1	1	1	2		0	0	0	0	0	0	0	0	0	0	0
1972-12-04	51	1	2	3	2	2	2	1	5	2			1					1	1	1	1		1	1	1	1	1	0	1	1	1	1	1
1974-08-26	49	1	1	3	2	2	2	1	5	2			1					1	1	1	1		0	0	0	0	0	0	0	0	0	0	0
1983-04-12	40	1	1	5	2	2	2	1	5	2			1					1	1	1	1		0	0	0	0	0	0	0	0	0	0	0
1984-01-03	39	1	1	4	1	2	2	1	5	2			1					1	1	1	1		1	1	1	1	1	1	0	1	1	1	0
2001-05-01	22	2	1	7	1	2	2	1	5	2			1					1	1	1	1		0	0	0	0	0	0	0	0	0	0	0
1980-08-14	43	1	1	5	2	2	1	2	5	2			1					1	1	1	1		0	0	0	0	0	0	0	0	0	0	0
2001-11-25	22	1	2	2	2	2	2	2	6	2			1					1	1	1	1		0	0	0	0	0	1	0	1	0	0	0
1984-06-24	39	1	1	2	2	2	2	2	5	2			1					1	1	1	1		0	0	0	0	0	0	0	0	0	0	0
1983-01-24	40	1	1	2	2	2	2	2	5	2			1					1	1	1	1		0	0	0	0	0	0	0	0	0	0	1
1974-10-25	49	1	1	2	2	2	2	2	4	2			1					1	1	1	2		0	0	0	0	0	0	0	0	0	0	0
1966-12-31	57	2	1	2	2	2	2	2	6	2			1					1	1	1	1		0	0	0	0	0	0	0	0	0	0	0
2002-05-30	21	1	1	3	2	2	2	2	5	2			1					1	1	1	1		0	0	0	0	0	0	0	0	0	0	0
2002-02-08	21	1	1	3	2	2	2	2	4	2			1					1	1	1	2		0	0	0	0	0	0	0	0	0	0	0
1991-12-20	32	1	1	3	2	2	2	2	4	2			1					1	1	1	1		0	0	0	0	0	0	0	0	0	0	0
1989-05-29	34	1	1	3	2	2	2	2	5	2			1					1	1	1	1		0	0	0	0	0	0	0	0	0	0	0
1986-12-11	37	2	1	3	2	2	2	2	5	2			1					1	1	1	1		0	0	0	0	0	0	0	0	0	0	0
1985-12-31	38	1	1	3	2	2	2	2	5	2			1					1	1	1	1		0	0	0	0	0	0	0	0	0	0	0
1985-02-06	38	1	1	3	2	2	2	2	5	2			1					1	1	1	1		0	0	0	0	0	0	0	0	0	0	0
1984-12-11	39	2	1	3	2	2	2	2	6	2			1					1	1	1	1		0	1	1	1	1	0	1	0	0	1	0
1983-10-20	40	1	1	3	2	2	2	2	4	2			1					1	1	1	1		0	0	0	0	0	0	0	0	0	0	0
1980-04-30	43	1	1	3	2	2	2	2	5	2			1					1	1	1	1		0	0	0	0	0	0	0	0	0	0	0
1976-06-30	47	1	1	3	2	2	2	2	5	2			1					1	1	1	1		0	0	0	0	0	0	0	0	0	0	0
1970-06-17	53	1	1	3	2	2	2	2	5	2			1					1	1	1	1		1	1	1	1	1	1	0	1	0	1	0
1968-08-20	55	1	1	3	2	2	2	2	5	2			1					1	1	1	1		0	0	0	0	0	0	0	0	0	0	0
1959-10-25	64	1	1	3	2	2	2	2	4	2			1					1	1	1	2		1	1	1	1	1	0	1	1	1	1	1
1991-06-23	32	1	2	4	2	2	2	2	5	2			1					1	1	1	1		0	0	1	1	1	0	0	0	0	1	0
1987-03-13	36	1	2	4	2	2	2	2	6	2			1					1	1	1	1		0	0	0	0	0	0	0	0	0	0	0
1995-10-25	28	1	1	4	2	2	2	2	5	2			1					1	1	1	1		0	0	1	0	0	0	0	0	0	0	0
1994-11-22	29	1	1	4	2	2	2	2	5	2			1					1	1	1	1		0	0	0	0	0	0	0	0	0	0	0
1993-09-27	30	2	1	4	2	2	2	2	4	2			1					1	1	1	1		0	1	0	0	0	0	1	0	0	1	1
1993-03-23	30	2	1	4	2	2	2	2	4	2			1					1	1	1	1		0	0	0	0	0	0	0	0	0	0	0
1990-04-16	33	1	1	4	2	2	2	2	5	2			1					1	1	1	1		0	1	0	0	0	0	0	0	0	0	0
1990-02-27	33	1	1	4	2	2	2	2	5	2			1					1	1	1	1		0	1	1	0	1	0	1	0	0	1	0
1989-01-03	34	1	1	4	2	2	2	2	6	2			1					1	1	1	1		0	0	0	0	0	0	0	0	0	0	0
1987-10-03	36	1	1	4	2	2	2	2	5	2			1					1	1	1	1		0	0	0	0	0	0	0	0	0	0	0
1987-01-16	36	1	1	4	2	2	2	2	5	2			1					1	1	1	1		0	1	0	1	1	1	0	1	1	1	0
1980-07-19	43	1	1	4	2	2	2	2	5	2			1					1	1	1	1		0	0	0	0	0	0	0	0	0	0	0
1979-10-26	44	2	1	4	2	2	2	2	6	2			1					1	1	1	1		1	1	0	1	1	0	0	0	0	1	0
1979-03-01	44	2	1	4	2	2	2	2	5	2			1					1	1	1	1		0	0	0	0	0	0	0	0	0	0	0
1997-04-13	26	1	1	5	2	2	2	2	5	2			1					1	1	1	1		0	0	0	0	0	0	0	0	0	0	0
1994-10-04	29	1	1	5	2	2	2	2	4	2			1					1	1	1	1		0	1	1	0	0	1	0	0	1	1	0
1991-03-05	32	1	1	5	2	2	2	2	5	2			1					1	1	1	1		0	0	0	0	0	0	0	0	0	0	0
1997-01-04	26	2	1	6	2	2	2	2	5	2			1					1	1	1	1		0	0	0	0	0	0	0	0	0	0	0
1993-03-19	30	1	1	6	2	2	2	2	5	2			1					1	1	1	1		0	1	0	0	0	0	0	0	0	1	1
1985-08-10	38	1	1	6	2	2	2	2	5	2			1					1	1	1	1		0	0	0	0	0	0	0	0	0	0	0
1982-04-01	41	1	1	6	2	2	2	2	5	2			1					1	1	1	1		0	0	0	0	1	0	0	0	0	0	1
1959-09-30	64	1	1	6	2	2	2	2	4	2			1					1	1	1	2		0	0	0	0	0	0	0	0	0	0	0
1988-11-30	35	1	2	3	1	2	2	2	4	2			1					1	1	1	2		0	0	0	0	0	0	0	0	0	0	0
1964-03-12	59	2	1	3	1	2	2	2	5	2			1					1	1	1	1		1	1	0	1	1	0	0	0	0	1	0
1989-05-25	34	1	1	4	1	2	2	2	5	2			1					1	1	1	1		0	0	0	0	0	0	0	0	0	0	0
1975-05-06	48	1	1	4	1	2	2	2	4	2			1					1	1	1	1		0	0	0	0	0	0	0	0	0	0	0
1961-02-28	62	1	1	4	1	2	2	2	5	2			1					1	1	1	1		1	0	0	0	0	0	0	0	0	1	0
1993-09-19	30	1	1	7	1	2	2	2	5	2			1					1	1	1	1		0	0	0	0	0	0	0	0	0	0	0
1985-07-28	38	1	1	7	1	2	2	2	5	2			1					1	1	1	1		0	1	1	1	1	1	1	1	1	1	0
1959-10-08	64	1	1	1	2	2	2	1	5	2			1					1	1	1	1		0	0	0	0	0	0	0	0	0	0	0
1997-04-09	26	1	1	3	2	2	2	1	5	2			1					1	1	2	1		0	0	0	0	0	0	1	0	0	0	1
1981-09-04	42	1	1	3	2	2	2	1	5	2			1					1	1	1	1		0	1	0	0	0	0	0	0	0	1	0
1957-02-20	66	1	1	3	2	2	2	1	5	2			1					1	1	1	1		0	0	0	0	0	0	0	0	0	0	1
1994-04-14	29	1	1	4	1	2	2	1	5	2			1					1	1	1	1		0	0	0	0	0	0	0	0	0	0	0
1979-12-14	44	2	1	2	2	2	2	2	5	2			1					1	1	1	1		0	0	0	0	0	0	0	0	0	0	1
1952-06-01	71	1	1	2	2	2	2	2	5	2			1					1	1	1	1		0	0	0	0	0	0	0	0	0	1	1
1994-12-19	29	1	1	3	2	2	2	2	5	2			1					1	1	1	1		0	1	1	1	1	0	0	1	1	1	0
1993-02-05	30	1	1	3	2	2	2	2	5	2			1					1	1	1	1		0	0	0	0	0	0	0	0	0	0	0
1992-09-16	31	1	1	3	2	2	2	2	5	2			1					1	1	1	1		1	1	0	1	0	0	0	0	0	1	0
1990-04-09	33	1	1	3	2	2	2	2	5	2			1					1	1	1	1		1	0	0	1	0	0	0	0	0	0	1
1989-10-24	34	1	1	3	2	2	2	2	5	2			1					1	1	1	1		0	0	0	0	0	0	0	0	0	0	0
1986-10-20	37	1	1	3	2	2	2	2	5	2			1					1	1	1	1		0	0	0	0	0	0	0	0	0	0	0
1986-09-15	37	1	1	3	2	2	2	2	5	2			1					1	1	1	1		1	1	1	1	1	0	1	1	0	1	0
1985-12-10	38	1	1	3	2	2	2	2	5	2			1					1	1	1	1		0	0	0	0	0	0	0	0	0	0	0
1983-01-01	40	1	1	3	2	2	2	2	5	2			1					1	1	1	1		0	0	0	0	0	0	0	0	0	0	0
1982-11-17	41	1	1	3	2	2	2	2	5	2			1					1	1	1	1		0	0	0	0	0	0	0	0	0	0	0
1973-10-15	50	1	1	3	2	2	2	2	5	2			1					1	1	1	1		0	0	0	0	0	0	0	0	0	0	0
1965-01-21	58	1	1	3	2	2	2	2	5	2			1					1	1	1	1		0	0	0	0	0	0	0	0	0	0	0
1999-11-22	24	1	1	4	2	2	2	2	5	2			1					1	1	1	1		1	1	1	0	1	1	1	0	0	1	1
1997-09-27	26	1	1	4	2	2	2	2	5	2			1					1	1	1	1		0	1	0	0	0	0	0	0	0	0	0
1996-06-24	27	1	1	4	2	2	2	2	5	2			1					1	1	1	1		0	0	0	0	0	0	0	0	0	0	0
1993-12-23	30	1	1	4	2	2	2	2	5	2			1					1	1	1	1		0	0	0	0	0	0	0	0	0	0	0
1993-06-13	30	1	1	4	2	2	2	2	5	2			1					1	1	1	1		0	0	0	0	0	0	0	0	0	0	0
1990-08-28	33	1	1	4	2	2	2	2	5	2			1					1	1	1	1		1	1	1	1	1	1	1	1	1	1	0
1970-12-11	53	1	1	4	2	2	2	2	5	2			1					1	1	1	2		1	1	0	0	0	0	0	0	0	0	0
1996-11-07	27	1	1	6	2	2	2	2	5	2			1					1	1	1	1		0	0	0	0	0	0	0	0	0	0	0
1996-01-26	27	1	1	6	2	2	2	2	5	2			1					1	1	1	1		0	0	0	0	0	0	0	0	0	0	0
1994-11-05	29	1	1	7	2	2	2	2	5	2			1					1	1	1	1		0	1	0	0	0	0	0	0	0	0	0
1994-01-04	29	2	1	7	2	2	2	2	5	2			1					1	1	1	1		0	1	0	0	0	0	0	0	0	0	0
1988-05-08	35	1	1	7	2	2	2	2	5	2			1					1	1	1	1		0	0	0	0	0	0	0	0	0	0	0
1996-10-25	27	1	2	2	1	2	2	2	5	2			1					1	1	1	1		0	0	0	0	0	0	0	0	0	0	0
1986-07-23	37	1	1	3	1	2	2	2	5	2			1					1	1	1	1		0	0	0	0	0	0	0	0	0	0	0
1974-11-08	49	1	1	3	1	2	2	2	5	2			1					1	1	1	1		0	0	0	0	0	0	0	0	0	0	0
1965-09-23	58	1	1	3	1	2	2	2	5	2			1					1	1	1	1		0	0	0	0	0	0	0	0	0	0	0
1983-11-09	40	1	1	4	1	2	2	2	5	2			1					1	1	1	1		1	1	1	1	1	1	1	1	1	1	0
1985-10-15	38	1	1	3	2	2	2	1	5	2			1					1	1	1	1		0	0	0	0	0	0	0	0	0	0	0
1964-12-09	59	1	1	2	2	2	2	2	5	2			1					1	1	1	1		0	0	1	0	0	0	0	0	0	1	0
1994-12-25	29	1	1	3	2	2	2	2	5	2			1					1	1	1	1		0	1	1	1	0	0	0	0	1	1	0
1992-12-10	31	1	1	3	2	2	2	2	5	2			1					1	1	1	1		0	0	0	0	0	0	0	0	0	0	0
1989-05-17	34	1	1	3	2	2	2	2	6	2			1					1	1	1	1		0	0	0	0	0	0	0	0	0	0	0
1988-04-21	35	2	1	3	2	2	2	2	5	2			1					1	1	1	1		1	1	1	1	1	1	1	1	0	1	0
1994-01-02	29	1	1	6	2	2	2	2	5	2			1					1	1	1	1		0	0	0	0	0	0	0	0	0	1	0
1984-06-03	39	1	1	7	1	2	2	2	6	2			1					1	1	1	1		0	0	0	0	0	0	0	0	0	0	0
1954-06-02	69	2	1	1	2	2	2	2	5				1					1	1	1	1		0	0	0	0	0	0	0	0	0	0	0
1960-09-08	63	1	2	2	2	2	2	2	5				1					1	1	1	1		1	1	1	1	1	0	0	1	0	1	1
1948-11-05	75	1	1	2	2	2	2	2	4				1					1	5	1	1		1	0	0	0	1	0	0	0	0	0	1
1981-10-15	42	1	1	3	2	2	2	2	5				1					1	1	1	1		0	0	0	0	0	0	0	0	0	0	0
1969-02-27	54	1	1	3	2	2	2	2	5				1					1	1	1	1		0	1	0	1	0	0	0	1	0	1	0
1992-10-19	31	1	1	4	2	2	2	2	5				1					1	1	1	1		0	0	0	0	0	0	0	0	0	0	0
1988-10-25	35	1	1	4	2	2	2	2	5				1					1	1	1	1		0	0	0	0	0	0	0	0	0	0	0
1982-10-01	41	2	1	6	2	2	2	2	4				1					1	1	1	2		0	0	0	1	1	0	1	1	0	1	0
1964-01-14	59	2	1	1	1	2	2	2	5				1					1	1	1	1		0	0	0	0	0	0	0	0	0	0	0
1973-02-02	50	2	1	3	2	2	2	1	5				1					1	1	1	2		1	0	0	0	0	0	0	0	0	0	0
1988-03-11	35	1	1	4	2	2	2	1	5				1					1	1	1	2		0	0	0	0	0	0	0	0	0	0	0
1970-05-02	53	1	2	3	2	2	2	2	5				1					1	1	1	2		1	1	1	1	1	1	1	1	1	1	0
1985-01-05	38	2	1	3	2	2	2	2	5				1					1	1	1	2		1	1	1	1	1	1	1	1	1	1	0
1966-06-11	57	1	1	3	2	2	2	2	5				1					1	1	1	1		1	1	0	0	0	0	0	0	0	1	1
1962-07-30	61	1	1	3	2	2	2	2	5				1					1	1	1	1		0	0	0	0	0	0	0	0	0	0	0
1988-01-03	35	1	2	4	2	2	2	2	5				1					1	1	1	2		0	0	0	0	0	0	0	0	0	0	0
1999-09-25	24	1	1	4	2	2	2	2	5				1					1	1	1	2		0	0	0	0	0	0	0	0	0	0	0
1987-10-16	36	1	1	4	2	2	2	2	5				1					1	1	1	2		0	0	0	0	0	0	0	0	0	0	0
1987-01-31	36	2	1	6	1	2	2	2	5				1					1	1	1	1		0	1	0	0	0	0	0	0	0	0	0
1957-05-10	66	2	1	1	2	2	2	2	6				1					1	1	1	1		0	0	0	0	0	0	0	0	0	0	0
1974-04-21	49	1	1	2	2	2	2	2	5				1					1	1	1	1		0	0	0	0	0	0	0	0	0	0	1
1961-05-29	62	1	1	2	2	2	2	2	5				1					1	1	1	1		0	0	0	0	0	0	0	0	0	0	0
1973-01-26	50	1	1	3	2	2	2	2	5				1					1	1	1	1		0	1	0	1	0	0	0	0	0	0	0
1998-12-17	25	1	1	4	2	2	2	2	6				1					1	1	1	1		0	1	0	0	0	0	0	0	0	0	0
1992-11-26	31	1	1	4	2	2	2	2	6				1					1	1	1	1		0	0	1	0	0	0	0	0	0	0	0
1993-07-13	30	2	1	6	1	2	2	2	5				1					1	1	1	1		0	0	0	0	0	0	0	0	0	0	0
1993-07-10	30	1	1	4	2	2	2	1	6				1					1	1	1	1		0	1	1	1	1	1	0	1	1	1	0
1967-11-12	56	1	1	2	2	2	2	2	5	2				1				1	1	1	1		0	0	0	0	0	0	0	0	0	0	0
1986-12-30	37	1	1	3	2	2	2	2	5	2				1				1	1	1	1		0	0	0	0	0	0	0	0	0	0	1
1983-08-11	40	1	1	3	2	2	2	2	4	2				1				1	1	1	1		0	1	0	0	0	0	0	0	0	0	0
1978-03-20	45	1	1	3	2	2	2	2	6	2				1				1	1	1	1		0	1	1	1	1	0	0	0	0	1	0
1977-04-10	46	1	1	3	2	2	2	2	5	2				1				1	1	1	1		0	0	0	0	0	0	0	0	0	0	0
1996-11-18	27	1	1	6	2	2	2	2	5	2				1				1	1	1	1		0	0	0	0	0	0	0	0	0	0	0
1982-04-15	41	1	1	6	2	2	2	2	5	2				1				1	1	1	1		1	1	1	1	1	1	1	1	1	1	0
1988-02-02	35	1	1	4	1	2	2	2	4	2				1				1	1	1	1		0	0	0	0	0	0	0	0	0	0	0
1990-12-27	33	1	1	7	1	2	2	2	5	2				1				1	1	1	1		0	0	0	0	0	0	0	0	0	0	0
1990-05-19	33	1	2	3	2	2	2	1	5	2				1				1	1	2	1		1	0	0	0	0	0	0	0	0	0	0
1970-09-22	53	1	1	2	2	2	2	2	5	2				1				1	1	1	1		0	0	0	0	0	0	0	0	0	0	0
1982-06-20	41	1	1	3	2	2	2	2	5	2				1				1	1	1	1		0	0	0	0	0	0	0	0	0	0	0
1972-04-27	51	1	1	3	2	2	2	2	5	2				1				1	1	1	1		0	1	0	0	0	0	0	0	0	0	0
1965-01-21	58	1	1	3	2	2	2	2	5	2				1				1	1	1	1		0	0	0	0	0	0	0	0	0	0	0
1992-01-16	31	1	1	4	2	2	2	2	5	2				1				1	1	1	1		0	0	0	0	0	0	0	0	0	0	0
1976-07-13	47	1	1	3	1	2	2	2	6	2				1				1	1	1	1		0	0	0	0	0	0	0	0	0	0	0
1979-03-26	44	1	2	4	1	2	2	2	6	2				1				1	1	1	1		0	0	0	0	0	0	0	0	0	0	0
1965-02-11	58	1	1	3	2	2	2	2	5					1				1	1	1	1		0	1	1	1	0	0	0	0	1	1	0
1972-09-17	51	1	1	3	2	2	2	1	5					1				1	1	1	2		0	0	0	0	0	0	0	0	0	0	0
1994-08-14	29	1	1	4	2	2	2	2	5					1				1	1	1	1		0	1	1	1	0	1	0	0	1	1	0
1969-07-06	54	2	1	6	2	2	2	2	5	2					1			1	1	1	1		0	0	0	0	0	0	0	0	0	0	1
1967-07-17	56	2	1	4	1	2	2	2	6	2					1			1	1	1	1		1	0	0	1	0	1	0	0	0	1	1
1965-02-28	58	1	1		1	2	2	2	5	2					1			1	1	1	1		0	0	0	0	0	0	0	1	0	1	0
1988-09-26	35	1	2	6	1	2	2	2	5	2					1			1	1	1	1		0	0	0	0	0	0	0	0	0	0	1
1996-02-13	27	1	2	3	2	2	2	1	4	2						1		1	1	1	2		0	0	0	0	0	0	0	0	0	0	0
1987-12-07	36	1	2	3	2	2	2	1	4	2						1		1	1	1	2		0	0	0	0	0	0	0	0	0	0	0
1987-08-25	36	1	2	3	2	2	2	1	4	2						1		1	1	1	2		0	0	0	0	0	0	0	0	0	0	0
1982-03-12	41	1	2	3	2	2	2	1	4	2						1		1	1	1	2		0	1	1	0	1	1	0	0	1	1	0
1981-06-24	42	1	2	3	2	2	2	1	4	2						1		1	1	1	2		0	0	0	0	0	0	0	0	0	0	0
1974-09-25	49	1	2	3	2	2	2	1	4	2						1		1	4	1	2		0	0	0	0	0	0	0	0	0	0	0
1987-11-26	36	1	2	4	1	2	2	1	4	2						1		1	1	1	1		1	0	0	0	0	0	0	0	0	0	0
1988-08-07	35	2	2	6	1	2	2	1	4	2						1		1	1	2	2		1	0	0	0	0	0	0	1	0	1	0
2002-06-05	21	2	1	3	2	2	2	2	5	2						1		1	1	1	1		0	0	0	1	0	0	1	0	0	1	1
1963-11-13	60	1	1	1	2	2	2	2	4	2						1		1	1	1	2		0	0	0	0	0	0	0	0	0	0	0
1992-03-15	31	1	2	2	2	2	2	2	4	2						1		1	1	1	2		0	0	1	0	1	0	0	1	0	1	0
1978-06-09	45	1	2	2	2	2	2	2	4	2						1		1	1	1	2		0	0	0	0	0	0	0	0	0	0	0
1976-09-18	47	1	2	2	2	2	2	2	4	2						1		1	1	1	2		0	0	1	1	0	1	0	0	0	0	0
1973-01-18	50	1	2	2	2	2	2	2	4	2						1		1	1	1	2		1	0	0	0	0	0	0	0	0	0	0
1970-07-18	53	1	2	2	2	2	2	2	4	2						1		1	1	1	2		0	0	0	0	0	0	0	0	0	0	0
1967-10-23	56	1	2	2	2	2	2	2	4	2						1		1	1	1	2		0	0	0	0	0	0	0	0	0	0	0
1957-05-08	66	1	2	2	2	2	2	2	5	2						1		1	1	1	1		1	1	0	0	0	1	0	0	0	1	1
1993-09-10	30	2	1	2	2	2	2	2	4	2						1		1	1	1	2		0	1	1	0	1	0	0	0	0	1	0
1978-08-10	45	1	1	2	2	2	2	2	5	2						1		1	1	1	1		1	0	0	0	0	0	0	0	0	0	1
1972-12-19	51	1	1	2	2	2	2	2	4	2						1		1	1	1	2		0	0	0	0	0	0	0	0	0	0	0
1971-11-22	52	1	1	2	2	2	2	2	5	2						1		1	1	1	1		0	0	0	0	0	0	0	0	0	0	0
1949-09-02	74	1	1	2	2	2	2	2	6	2						1		1	1	1	1		0	0	0	0	0	0	0	0	0	0	0
1996-12-27	27	1	2	3	2	2	2	2	4	2						1		1	1	1	2		0	1	1	0	0	0	0	1	0	1	0
1992-03-25	31	1	2	3	2	2	2	2	4	2						1		1	1	1	2		0	0	0	0	0	0	0	0	0	0	0
1989-06-04	34	1	2	3	2	2	2	2	4	2						1		1	1	1	2		0	0	0	0	0	0	0	0	0	0	0
1988-08-20	35	1	2	3	2	2	2	2	4	2						1		1	1	1	2		0	0	0	0	0	0	0	0	0	0	0
1984-08-08	39	1	2	3	2	2	2	2	4	2						1		1	1	1	2		0	0	0	0	0	0	0	0	0	0	0
1982-05-03	41	1	2	3	2	2	2	2	4	2						1		1	1	1	2		0	0	0	0	0	0	0	0	0	0	0
1980-08-11	43	1	2	3	2	2	2	2	4	2						1		1	1	1	2		0	0	0	0	0	0	0	0	0	0	0
1972-09-07	51	1	2	3	2	2	2	2	4	2						1		1	1	1	2		0	0	0	0	0	0	0	0	0	0	0
1990-10-01	33	1	1	3	2	2	2	2	4	2						1		1	1	1	2		0	0	0	0	0	0	0	0	0	0	0
1985-11-08	38	1	1	3	2	2	2	2	4	2						1		1	1	1	2		0	0	0	0	0	0	0	0	0	0	0
1983-03-02	40	1	1	3	2	2	2	2	5	2						1		1	1	1	1		0	0	0	0	0	0	0	0	0	0	0
1981-02-21	42	1	1	3	2	2	2	2	5	2						1		1	1	1	1		0	0	0	0	0	0	0	1	0	0	0
1979-11-06	44	1	1	3	2	2	2	2	5	2						1		1	1	1	1		0	0	0	0	0	1	0	0	0	1	1
1978-08-05	45	1	1	3	2	2	2	2	5	2						1		1	1	1	1		0	0	0	0	0	0	0	0	0	0	0
1978-08-04	45	1	1	3	2	2	2	2	5	2						1		1	1	1	1		0	1	1	1	0	0	0	0	0	1	0
1978-04-11	45	2	1	3	2	2	2	2	5	2						1		1	1	1	1		0	1	0	0	0	0	0	0	0	0	0
1971-04-18	52	2	1	3	2	2	2	2	4	2						1		1	1	1	2		0	0	0	0	0	0	0	0	0	0	0
1996-03-05	27	1	2	4	2	2	2	2	4	2						1		1	1	1	2		0	1	1	1	0	0	0	0	0	1	0
1993-11-09	30	1	2	4	2	2	2	2	4	2						1		1	1	1	2		0	0	0	0	0	0	0	0	0	0	0
1991-09-03	32	1	2	4	2	2	2	2	4	2						1		1	1	1	2		1	0	0	0	1	0	0	0	0	1	1
1991-08-12	32	1	2	4	2	2	2	2	4	2						1		1	1	1	2		0	1	1	0	0	1	0	0	0	1	0
1990-09-28	33	1	2	4	2	2	2	2	4	2						1		1	1	1	2		0	1	1	0	0	1	0	1	0	1	0
1990-06-25	33	1	2	4	2	2	2	2	4	2						1		1	1	1	2		1	1	0	0	0	1	0	0	0	1	0
1990-03-14	33	2	2	4	2	2	2	2	4	2						1		1	1	1	2		0	1	1	1	0	1	0	0	1	1	0
1993-09-05	30	1	1	4	2	2	2	2	5	2						1		1	1	1	1		0	1	1	1	1	0	0	1	0	1	1
1982-09-12	41	1	1	4	2	2	2	2	4	2						1		1	1	1	1		0	0	0	0	0	0	0	0	0	0	0
1988-05-24	35	1	2	5	2	2	2	2	4	2						1		1	1	1	2		0	0	0	0	0	0	0	0	0	0	0
1998-03-08	25	1	1	5	2	2	2	2	5	2						1		1	1	1	1		0	1	0	1	0	0	0	0	0	0	0
1991-05-04	32	1	2	6	2	2	2	2	4	2						1		1	1	1	2		0	0	0	0	0	0	0	0	0	0	0
1987-09-20	36	1	2	6	2	2	2	2	4	2						1		1	1	1	2		0	0	0	0	0	0	0	0	0	0	0
1981-09-30	42	1	2	6	2	2	2	2	4	2						1		1	1	1	2		0	0	0	0	0	0	0	0	0	0	0
1984-11-17	39	1	1	6	2	2	2	2	5	2						1		1	1	1	1		0	0	0	0	0	0	0	0	0	0	0
1990-08-10	33	1	1	7	2	2	2	2	5	2						1		1	1	1	1		0	0	0	0	0	0	0	0	0	0	0
1995-07-16	28	2	2	3	1	2	2	2	4	2						1		1	1	1	2		0	0	0	0	0	0	0	0	0	0	0
1978-12-21	45	1	2	3	1	1	2	2	4	2						1		1	1	1	2		0	0	0	0	0	0	0	0	0	0	1
1975-10-15	48	1	2	3	1	2	2	2	4	2						1		1	1	1	2		0	1	0	0	0	0	0	0	0	1	0
1987-07-07	36	2	1	3	1	2	2	2	5	2						1		1	1	1	1		1	1	1	1	1	1	1	1	1	1	0
1973-09-05	50	2	1	3	1	2	2	2	5	2						1		1	1	1	1		0	0	0	0	0	0	0	0	0	0	0
1986-07-18	37	1	2	4	1	2	2	2	4	2						1		1	1	1	2		0	1	1	1	0	1	0	1	0	1	0
1992-11-28	31	1	2	6	1	2	2	2	4	2						1		1	1	1	2		0	0	0	0	0	0	0	0	0	0	0
1986-02-10	37	1	2	6	1	2	2	2	4	2						1		1	1	1	2		0	0	0	0	0	0	0	0	0	0	0
1992-05-19	31	1	1	6	1	2	2	2	5	2						1		1	1	1	1		0	0	0	0	0	0	0	0	0	0	0
1971-11-30	52	1	2	7	1	2	2	2	4	2						1		1	1	1	2		1	1	1	1	0	1	0	0	0	1	0
1979-08-01	44	1	1	3	2	2	2	1	5	2						1		1	1	1	1		0	0	0	0	0	0	0	0	0	0	0
1972-11-18	51	2	1	2	1	2	2	1	5	2						1		1	1	1	1		0	0	0	0	0	0	0	0	0	0	0
1966-02-14	57	1	1	1	2	2	2	2	5	2						1		1	1	1	1		0	0	0	0	0	0	0	0	0	0	0
1990-08-18	33	1	1	2	2	2	2	2	5	2						1		1	1	1	1		0	0	0	0	0	0	0	0	0	0	0
1984-10-10	39	1	1	2	2	2	2	2	5	2						1		1	1	1	1		0	0	0	0	0	0	0	0	0	0	0
1993-04-10	30	1	1	3	2	2	2	2	5	2						1		1	1	1	1		0	0	0	0	0	0	0	0	0	0	0
1987-07-09	36	1	1	3	2	2	2	2	5	2						1		1	1	1	1		0	0	0	0	0	0	0	0	0	0	0
1986-11-08	37	1	1	3	2	2	2	2	5	2						1		1	1	1	1		0	0	0	0	0	0	0	0	0	0	0
1986-08-30	37	1	1	3	2	2	2	2	5	2						1		1	1	1	1		0	0	0	0	0	0	0	0	0	0	0
1984-05-27	39	2	1	3	2	2	2	2	5	2						1		1	1	1	1		0	0	0	0	0	0	0	0	0	0	1
1974-04-16	49	1	1	3	2	2	2	2	5	2						1		1	1	1	1		0	0	0	0	0	0	0	0	0	0	0
1974-01-18	49	1	1	3	2	2	2	2	5	2						1		1	1	1	2		0	0	0	0	0	0	0	0	0	0	1
1986-07-19	37	1	1	6	2	2	2	2	5	2						1		1	1	1	1		0	0	0	0	0	0	0	0	0	0	0
1961-11-04	62	1	1	3	1	2	2	2	5	2						1		1	1	1	1		0	0	0	0	0	0	0	0	0	0	0
1987-11-14	36	1	1	6	1	2	2	2	5	2						1		1	1	1	1		0	0	0	0	0	0	0	0	0	0	0
1986-12-21	37	1	2	7	1	2	2	2	5	2						1		1	1	1	1		0	0	0	0	0	0	0	0	0	0	0
1991-08-10	32	1	1	3	2	2	2	2	5	2						1		1	1	1	2		0	0	0	0	0	0	0	0	0	0	0
1989-10-14	34	1	1	3	2	2	2	2	5	2						1		1	6	1	1		1	1	0	0	0	0	0	0	0	1	0
2000-01-23	23	1	1	4	2	2	2	2	6	2						1		1	1	1	1		0	1	1	1	1	1	1	0	1	1	0
1969-09-04	54	1	1	2	2	2	2	2	5							1		1	1	1	1		0	0	0	1	0	0	0	0	0	1	1
1966-10-15	57	1	1	2	2	2	2	2	6							1		1	1	1	1		0	0	0	0	0	0	0	0	0	0	1
1960-06-04	63	1	1	2	2	2	2	2	5							1		1	1	1	2		0	0	0	0	0	0	0	0	0	0	0
1984-04-12	39	1	1	3	2	2	2	2	5							1		1	1	1	2		0	0	0	0	0	0	0	0	0	0	0
1979-01-05	44	1	1	3	2	2	2	2	5							1		1	1	1	2		0	0	0	0	0	0	0	0	0	0	0
1965-04-24	58	1	1	3	2	2	2	2	5							1		1	1	1	2		1	1	1	1	1	0	1	1	1	1	1
1981-07-13	42	1	1	4	2	2	2	2	5							1		1	1	1	2		0	1	1	1	1	1	0	1	1	1	0
1990-04-10	33	1	1	3	2	2	2	2	5							1		1	1	1	1		0	0	0	0	0	0	0	0	0	0	0
1963-09-01	60	1	1	3	2	2	2	2	6							1		1	1	1	1		0	0	0	0	0	0	0	0	0	0	1
1958-10-03	65	1	1	4	2	2	2	2	6							1		1	6	1	1		1	1	0	0	0	0	0	0	0	0	1
1987-07-11	36	1	1	6	2	2	2	2	6							1		1	6	1	1		0	0	0	0	0	0	0	0	0	0	0
1995-05-31	28	1	1	3	2	2	2	2	7							1		1	1	1	2		0	0	0	0	0	0	0	0	0	0	0
1977-12-06	46	1	1	3	1	2	2	2	6							1		1	1	1	1		0	1	1	1	0	0	0	0	0	1	0
1974-12-05	49	1	1	7	1	2	2	2	6							1		1	1	1	1		0	0	0	0	0	0	0	0	0	0	0
1985-10-12	38	1	1	3	2	2	2	1	5								1	1	1	2	1		0	1	0	0	0	0	0	0	0	1	0
1977-08-20	46	2	1	2	2	2	2	2	5								1	1	1	1	1		0	0	0	0	0	0	0	0	0	0	1
1967-03-02	56	1	1	2	2	2	2	2	5								1	1	1	1	1		1	1	1	1	1	1	0	1	1	1	0
1993-07-30	30	1	1	4	2	2	2	2	5								1	1	1	1	1		0	0	0	0	0	0	0	0	0	0	0
1980-10-27	43	1	1	3	1	2	2	2	6								1	1	1	1	1		1	1	1	1	1	1	1	1	1	1	0
1990-01-28	33	1	1	6	2	2	2	2	5								1	1	1	1	1		0	0	0	0	0	0	0	0	0	0	0
1962-01-28	61	1	1	3	2	2	2	2	6								1	1	1	1	1		0	0	0	0	0	0	0	0	0	0	0
1997-07-15	26	2	1	4	2	2	2	2	6								1	1	1	1	1		0	1	0	0	1	0	0	0	0	1	0
1982-05-08	41	1	1	4	2	2	2	2	6								1	1	1	1	1		0	0	0	0	0	0	0	0	0	0	0
1988-08-04	35	1	1	3	2	2	2	1	5	2	1							1	1	1	1		0	0	0	0	0	0	0	0	0	0	0
1971-11-30	52	2	1	3	2	2	2	1	5	2	1							1	1	1	1		0	1	0	0	0	0	0	0	0	1	0
1971-10-10	52	1	1	4	2	2	2	1	4	2	1							1	1	1	2		0	0	1	0	1	1	0	0	0	1	0
1955-10-17	68	2	1	1	2	2	2	2	5	2	1							1	1	1	1		0	0	0	0	0	0	0	0	0	0	0
1984-04-16	39	1	2	2	2	2	2	2	4	2	1							1	1	1	2		0	0	0	0	0	0	0	0	0	0	0
1990-11-06	33	1	1	2	2	2	2	2	5	2	1							1	1	1	1		0	0	0	0	0	0	0	0	0	0	1
1984-01-08	39	1	1	2	2	2	2	2	5	2	1							1	1	1	1		0	0	0	0	0	0	0	0	0	0	0
1976-08-20	47	1	2	3	2	2	2	2	4	2	1							1	1	1	2		0	0	0	0	0	0	0	0	0	0	0
1991-03-19	32	2	1	3	2	2	2	2	5	2	1							1	1	1	1		0	0	0	0	0	0	0	0	0	0	0
1988-03-14	35	1	1	3	2	2	2	2	4	2	1							1	1	1	1		0	1	0	0	0	0	0	1	0	1	0
1973-06-28	50	1	1	3	2	2	2	2	6	2	1							1	1	1	1		0	0	0	0	0	0	0	0	0	0	0
1966-10-10	57	1	1	3	2	2	2	2	5	2	1							1	1	1	1		0	0	0	0	0	0	0	0	0	0	0
1965-10-10	58	1	1	3	2	2	2	2	5	2	1							1	1	1	1		0	0	0	0	0	0	0	0	0	0	0
1995-04-23	28	1	2	4	2	2	2	2	5	2	1							1	1	1	1		0	0	0	0	0	0	0	0	0	0	0
1990-11-07	33	1	2	4	2	2	2	2	4	2	1							1	1	1	1		0	0	0	0	0	0	0	0	0	0	0
[truncated: 7,290 more rows]
